# Supplementary material for: A strategy to apply quantitative epistasis analysis on developmental traits
Source: BMC Genet. 2017 May 15;18:42. doi: 10.1186/s12863-017-0508-4 (PMC5433158; doi:10.1186/s12863-017-0508-4)
Supplement: Supplementary file 1 — Genetic interactions with S scores, Z scores and p values. (XLSX 456 kb) [file 12863_2017_508_MOESM1_ESM.xlsx]

## Sheet: all gene pairs
Sex Ratio Interactions						Body Length Interactions
Mutant Gene	RNAi Gene	S Score	p-value	Z Score		Mutant Gene	RNAi Gene	S Score	p-value	Z Score
atl-1(ok1063) V.	"sep-1	-0.140042	1.90211e-05	-0.248253		C08H9.2(ok1071) II.	adt-2	0.00844867	0.94378	-0.134785
atl-1(ok1063) V.	arp-6	-0.0696752	0.00920339	-0.0741034		C08H9.2(ok1071) II.	ani-2	-0.11041	0.0195031	-0.418216
atl-1(ok1063) V.	atl-1	0.0567394	1	0.238759		C08H9.2(ok1071) II.	attf-3	-0.586189	1.17997e-20	-1.55276
atl-1(ok1063) V.	brc-1	0.00658099	0.928238	0.114622		C08H9.2(ok1071) II.	blmp-1	-0.283019	4.30285e-07	-0.829822
atl-1(ok1063) V.	brd-1	0.0762846	1	0.287131		C08H9.2(ok1071) II.	C02B10.5	0.0431143	0.633022	-0.0521212
atl-1(ok1063) V.	C05C10.5	-0.150746	0.0767646	-0.274744		C08H9.2(ok1071) II.	C08H9.2	-0.0573576	0.45912	-0.291707
atl-1(ok1063) V.	C30A5.3	-0.248629	1.91626e-08	-0.516994		C08H9.2(ok1071) II.	C10A4.7	0.233556	0.0436638	0.402008
atl-1(ok1063) V.	C30G12.6	0.0125654	1	0.129433		C08H9.2(ok1071) II.	C14A4.11	-0.494394	8.00693e-09	-1.33387
atl-1(ok1063) V.	C34B2.4	0.0181411	1	0.143232		C08H9.2(ok1071) II.	C18E9.2	-0.0744709	0.287195	-0.332516
atl-1(ok1063) V.	C34F6.1	-0.0133896	0.66438	0.0651973		C08H9.2(ok1071) II.	cap-2	0.279123	0.0128408	0.510666
atl-1(ok1063) V.	C36C9.4	0.0387654	1	0.194275		C08H9.2(ok1071) II.	cdtl-7	-0.0305373	0.794172	-0.227751
atl-1(ok1063) V.	C41G7.3	0.065043	1	0.259309		C08H9.2(ok1071) II.	ceh-13	-0.124285	0.0521372	-0.451303
atl-1(ok1063) V.	cec-5	0.0599502	1	0.246705		C08H9.2(ok1071) II.	clec-1	-0.107948	0.313166	-0.412346
atl-1(ok1063) V.	cep-1	0.102354	1	0.351649		C08H9.2(ok1071) II.	col-38	-0.722799	7.81048e-52	-1.87852
atl-1(ok1063) V.	chk-2	0.138098	1	0.440112		C08H9.2(ok1071) II.	cul-1	-0.300135	1.4428e-08	-0.870637
atl-1(ok1063) V.	cki-2	-0.0310189	0.672399	0.0215666		C08H9.2(ok1071) II.	D2085.3	0.292636	0.0117524	0.542889
atl-1(ok1063) V.	clec-64	0.071158	1	0.274443		C08H9.2(ok1071) II.	dlc-1	0.024187	0.780875	-0.0972552
atl-1(ok1063) V.	coh-1	0.0441635	1	0.207635		C08H9.2(ok1071) II.	dpy-10	0.376244	8.38924e-13	0.742262
atl-1(ok1063) V.	coh-3	0.143533	1	0.453564		C08H9.2(ok1071) II.	dpy-11	-0.0151609	0.877279	-0.191085
atl-1(ok1063) V.	D2085.6	0.0846427	1	0.307816		C08H9.2(ok1071) II.	dpy-13	-0.110883	0.0299302	-0.419344
atl-1(ok1063) V.	dcr-1	0.0583765	1	0.24281		C08H9.2(ok1071) II.	dpy-18	-0.188102	0.0726453	-0.60348
atl-1(ok1063) V.	dhc-3	0.121057	1	0.397939		C08H9.2(ok1071) II.	dpy-2	0.519056	4.74618e-08	1.08281
atl-1(ok1063) V.	dpy-21	0.0608084	1	0.248829		C08H9.2(ok1071) II.	dpy-20	0.394159	6.5391e-06	0.784982
atl-1(ok1063) V.	dpy-26	-0.0383349	0.293921	0.0034604		C08H9.2(ok1071) II.	dpy-23	-0.873769	7.57146e-14	-2.23853
atl-1(ok1063) V.	dpy-27	0.0522035	1	0.227533		C08H9.2(ok1071) II.	dpy-27	0.0254974	0.828862	-0.0941306
atl-1(ok1063) V.	dpy-28	0.0506099	1	0.223589		C08H9.2(ok1071) II.	dpy-28	-0.29067	8.50121e-07	-0.848065
atl-1(ok1063) V.	duo-1	-0.139162	0.00788111	-0.246074		C08H9.2(ok1071) II.	dpy-3	0.21886	0.00710962	0.366964
atl-1(ok1063) V.	ess-2	0.0509662	1	0.224471		C08H9.2(ok1071) II.	dpy-30	-0.101075	0.10264	-0.395955
atl-1(ok1063) V.	F13D12.5	0.0672009	1	0.26465		C08H9.2(ok1071) II.	dpy-4	-0.410994	1.13802e-05	-1.13499
atl-1(ok1063) V.	F17C11.10	0.0678929	1	0.266363		C08H9.2(ok1071) II.	dpy-6	-0.0221578	0.749523	-0.207769
atl-1(ok1063) V.	F25G6.9	0.0657652	1	0.261097		C08H9.2(ok1071) II.	dpy-7	-1.3837	1.94207e-43	-3.4545
atl-1(ok1063) V.	F26B1.2	0.0336908	1	0.181716		C08H9.2(ok1071) II.	dpy-8	-0.124101	0.00747122	-0.450864
atl-1(ok1063) V.	F31C3.2	0.0329867	1	0.179973		C08H9.2(ok1071) II.	dpy-9	-0.226581	1.4781e-07	-0.695239
atl-1(ok1063) V.	F33H1.3	-0.0901847	0.160261	-0.124862		C08H9.2(ok1071) II.	eat-3	0.205161	0.0406369	0.334296
atl-1(ok1063) V.	F33H2.6	-0.074288	1.21798e-05	-0.0855196		C08H9.2(ok1071) II.	egl-18	0.0957105	0.203424	0.0733002
atl-1(ok1063) V.	F52H3.4	0.094119	1	0.331269		C08H9.2(ok1071) II.	eif-1.A	-0.512634	1.29408e-16	-1.37736
atl-1(ok1063) V.	fbxa-107	0.0191411	1	0.145707		C08H9.2(ok1071) II.	eif-3.F	0.0842881	0.515492	0.0460622
atl-1(ok1063) V.	fbxa-108	0.0509662	1	0.224471		C08H9.2(ok1071) II.	enol-1	-0.404615	3.5369e-09	-1.11978
atl-1(ok1063) V.	fbxa-210	-0.173255	0.0716419	-0.330453		C08H9.2(ok1071) II.	epi-1	0.0521333	0.642363	-0.0306145
atl-1(ok1063) V.	fox-1	0.0378391	1	0.191982		C08H9.2(ok1071) II.	etr-1	-0.022209	0.847903	-0.207892
atl-1(ok1063) V.	hcp-2	-0.0295516	0.0150595	0.0251981		C08H9.2(ok1071) II.	F09E5.2	0.170954	0.0950149	0.252726
atl-1(ok1063) V.	her-1	-0.0705687	0.518551	-0.0763147		C08H9.2(ok1071) II.	F33H1.3	-0.0507775	0.494107	-0.276016
atl-1(ok1063) V.	hil-2	0.0563778	1	0.237864		C08H9.2(ok1071) II.	F42A8.1	-0.0600861	0.521245	-0.298214
atl-1(ok1063) V.	hil-4	0.0971122	1	0.338677		C08H9.2(ok1071) II.	F49C12.11	0.360535	3.71539e-05	0.704802
atl-1(ok1063) V.	hil-5	-0.120701	0.00834321	-0.200387		C08H9.2(ok1071) II.	F54D5.11	0.250379	0.0277432	0.442123
atl-1(ok1063) V.	him-17	0.108812	1	0.367633		C08H9.2(ok1071) II.	F54D5.5	0.0538823	0.484597	-0.0264438
atl-1(ok1063) V.	him-3	-0.141087	0.256775	-0.25084		C08H9.2(ok1071) II.	far-1	-0.0220149	0.848383	-0.207429
atl-1(ok1063) V.	him-5	synthetic lethal				C08H9.2(ok1071) II.	fat-3	-0.160808	0.0189455	-0.538396
atl-1(ok1063) V.	him-8	0.0342741	1	0.18316		C08H9.2(ok1071) II.	gei-13	0.0676118	0.336047	0.00629563
atl-1(ok1063) V.	hmg-20	0.0813737	1	0.299726		C08H9.2(ok1071) II.	glf-1	0.367388	1.04324e-05	0.721145
atl-1(ok1063) V.	hpo-9	0.061115	1	0.249588		C08H9.2(ok1071) II.	gon-14	0.0640395	0.612429	-0.0022228
atl-1(ok1063) V.	htp-1	0.100235	1	0.346407		C08H9.2(ok1071) II.	hars-1	0.0787602	0.402894	0.0328802
atl-1(ok1063) V.	htp-3	0.0862706	1	0.311845		C08H9.2(ok1071) II.	hbl-1	0.369162	0.0004637	0.725374
atl-1(ok1063) V.	htz-1	0.0646383	1	0.258308		C08H9.2(ok1071) II.	hgrs-1	-0.172949	0.00129622	-0.567348
atl-1(ok1063) V.	K06B9.4	-0.220268	0.00610664	-0.446803		C08H9.2(ok1071) II.	hmg-3	-0.576207	1.97236e-27	-1.52896
atl-1(ok1063) V.	klp-16	0.666287	0.428921	1.74732		C08H9.2(ok1071) II.	hmg-4	-0.0439286	0.32026	-0.259684
atl-1(ok1063) V.	klp-18	0.0877832	1	0.315589		C08H9.2(ok1071) II.	hoe-1	-0.0731418	0.402747	-0.329346
atl-1(ok1063) V.	klp-3	0.0303925	1	0.173553		C08H9.2(ok1071) II.	hpo-21	0.000712463	0.992145	-0.153233
atl-1(ok1063) V.	klp-7	0.229135	1	0.665418		C08H9.2(ok1071) II.	iftb-1	0.0349079	0.426817	-0.0716903
atl-1(ok1063) V.	lex-1	0.0493548	1	0.220483		C08H9.2(ok1071) II.	imp-2	0.16239	0.0871625	0.232305
atl-1(ok1063) V.	lipl-3	0.0536952	1	0.231225		C08H9.2(ok1071) II.	ins-11	0.308706	0.00351033	0.581211
atl-1(ok1063) V.	lipl-5	0.0174556	1	0.141536		C08H9.2(ok1071) II.	K07C5.4	-0.0195196	0.707683	-0.201478
atl-1(ok1063) V.	lips-9	0.0685379	1	0.267959		C08H9.2(ok1071) II.	kin-2	-0.0631142	0.473603	-0.305434
atl-1(ok1063) V.	M01E11.2	-0.436094	5.08069e-12	-0.980949		C08H9.2(ok1071) II.	lin-23	0.0106047	0.931392	-0.129644
atl-1(ok1063) V.	mbk-2	-0.497542	3.52899e-12	-1.13303		C08H9.2(ok1071) II.	lon-2	0.154479	0.0276376	0.213439
atl-1(ok1063) V.	mei-1	-0.641023	0.0867763	-1.48813		C08H9.2(ok1071) II.	M195.2	-0.225646	2.74271e-06	-0.693009
atl-1(ok1063) V.	mesp-1	0.112446	1	0.376627		C08H9.2(ok1071) II.	mex-6	0.24439	0.0133248	0.427843
atl-1(ok1063) V.	mmab-1	0.0617881	1	0.251254		C08H9.2(ok1071) II.	mog-1	-0.478547	7.92838e-11	-1.29608
atl-1(ok1063) V.	mre-11	0.0803047	1	0.29708		C08H9.2(ok1071) II.	mom-2	-0.00806588	0.90794	-0.174166
atl-1(ok1063) V.	mrt-2	-0.0467556	0.740201	-0.01738		C08H9.2(ok1071) II.	mrpl-10	0.253584	0.0137588	0.449767
atl-1(ok1063) V.	nhr-2	0.0235847	1	0.156704		C08H9.2(ok1071) II.	mrpl-2	-0.260136	2.53996e-07	-0.775254
atl-1(ok1063) V.	npp-18	-0.10702	0.00875894	-0.166527		C08H9.2(ok1071) II.	mrpl-50	-0.804525	2.68975e-12	-2.07341
atl-1(ok1063) V.	pept-3	-0.0627026	0.00944701	-0.0568468		C08H9.2(ok1071) II.	nas-37	-0.194782	0.000167692	-0.619411
atl-1(ok1063) V.	pgl-1	-0.0421332	0.00978027	-0.00593998		C08H9.2(ok1071) II.	nmy-1	-0.0539259	0.650026	-0.283524
atl-1(ok1063) V.	pme-3	-0.081178	0.00944701	-0.102572		C08H9.2(ok1071) II.	nol-1	0.412046	2.47469e-05	0.827636
atl-1(ok1063) V.	rad-50	-0.269908	0.0183264	-0.569657		C08H9.2(ok1071) II.	npp-21	0.367866	6.24833e-05	0.722283
atl-1(ok1063) V.	rad-51	0.0627642	1	0.253669		C08H9.2(ok1071) II.	nrf-6	-0.0582374	0.578182	-0.293805
atl-1(ok1063) V.	rec-8	0.0521802	1	0.227475		C08H9.2(ok1071) II.	ostb-1	-0.0252206	0.820531	-0.215073
atl-1(ok1063) V.	rfs-1	-0.0261758	0.38922	0.0335528		C08H9.2(ok1071) II.	phb-2	-0.335967	3.21282e-12	-0.956082
atl-1(ok1063) V.	rpa-2	0.0703713	1	0.272496		C08H9.2(ok1071) II.	pole-2	0.0525499	0.494553	-0.029621
atl-1(ok1063) V.	rsa-1	0.0433911	1	0.205723		C08H9.2(ok1071) II.	ppp-1	0.773211	8.48871e-17	1.68887
atl-1(ok1063) V.	scc-1	-0.30786	1.50635e-08	-0.663585		C08H9.2(ok1071) II.	rab-7	0.600529	6.47289e-09	1.27709
atl-1(ok1063) V.	sdc-1	0.0384196	1	0.193419		C08H9.2(ok1071) II.	rbx-1	0.00632589	0.934246	-0.139847
atl-1(ok1063) V.	sdc-2	-0.0942665	0.818592	-0.134964		C08H9.2(ok1071) II.	rheb-1	0.129674	0.296274	0.154289
atl-1(ok1063) V.	sel-10	-0.120519	0.00777212	-0.199937		C08H9.2(ok1071) II.	rol-6	0.166003	0.140458	0.24092
atl-1(ok1063) V.	set-2	-0.0717907	1.45959e-05	-0.0793391		C08H9.2(ok1071) II.	sams-1	0.0996405	0.262718	0.0826716
atl-1(ok1063) V.	sex-1	0.0242799	1	0.158425		C08H9.2(ok1071) II.	sams-5	-0.110211	0.161666	-0.417742
atl-1(ok1063) V.	sgo-1	-0.0443429	0.0361459	-0.0114088		C08H9.2(ok1071) II.	sas-4	0.43016	3.21448e-05	0.870831
atl-1(ok1063) V.	skr-12	0.0500329	1	0.222161		C08H9.2(ok1071) II.	sdc-2	0.248107	0.0226121	0.436705
atl-1(ok1063) V.	skr-2	0.0935367	1	0.329828		C08H9.2(ok1071) II.	sec-10	0.176061	0.105253	0.264905
atl-1(ok1063) V.	smk-1	-0.118015	0.00828034	-0.19374		C08H9.2(ok1071) II.	sec-24.2	0.31759	0.000887039	0.602395
atl-1(ok1063) V.	srgp-1	0.0301516	1	0.172957		C08H9.2(ok1071) II.	sem-5	-0.00895188	0.936201	-0.176279
atl-1(ok1063) V.	sur-7	-0.0479356	0.00978027	-0.0203003		C08H9.2(ok1071) II.	sex-1	0.191205	0.110701	0.301018
atl-1(ok1063) V.	syp-2	0.0894747	1	0.319775		C08H9.2(ok1071) II.	sma-1	-0.247121	1.09844e-05	-0.744218
atl-1(ok1063) V.	syp-3	0.0420682	1	0.202449		C08H9.2(ok1071) II.	sma-3	0.182853	0.137898	0.2811
atl-1(ok1063) V.	T06G6.8	0.0363635	1	0.188331		C08H9.2(ok1071) II.	sma-4	-0.0396608	0.753398	-0.249507
atl-1(ok1063) V.	T08D2.7	-0.295857	0.0182352	-0.633878		C08H9.2(ok1071) II.	spc-1	-0.238707	0.000546165	-0.724154
atl-1(ok1063) V.	T12F5.1	0.0736326	1	0.280568		C08H9.2(ok1071) II.	T02H6.11	0.0591363	0.570809	-0.013915
atl-1(ok1063) V.	tac-1	0.107396	1	0.364127		C08H9.2(ok1071) II.	T12A2.2	-1.45908	1.82225e-73	-3.63425
atl-1(ok1063) V.	thoc-2	-0.144658	0.009592	-0.259678		C08H9.2(ok1071) II.	T22D1.4	-0.0497016	0.369883	-0.273451
atl-1(ok1063) V.	top-1	synthetic lethal				C08H9.2(ok1071) II.	taf-1	-0.273051	0.00143817	-0.806051
atl-1(ok1063) V.	ula-1	0.0509103	1	0.224332		C08H9.2(ok1071) II.	tag-144	0.368192	9.72598e-05	0.723062
atl-1(ok1063) V.	unc-71	0.0417613	1	0.201689		C08H9.2(ok1071) II.	ulp-4	0.37343	9.55861e-07	0.735552
atl-1(ok1063) V.	unc-86	0.0858887	1	0.3109		C08H9.2(ok1071) II.	unc-116	0.0512204	0.679948	-0.0327912
atl-1(ok1063) V.	viln-1	0.0643299	1	0.257544		C08H9.2(ok1071) II.	unc-62	-0.0746806	0.309147	-0.333016
atl-1(ok1063) V.	wdr-5.3	0.0767962	1	0.288397		C08H9.2(ok1071) II.	vps-16	0.0821338	0.350918	0.0409249
atl-1(ok1063) V.	xnd-1	0.09282	1	0.328054		C08H9.2(ok1071) II.	Y49A3A.1	0.217229	0.0440021	0.363074
atl-1(ok1063) V.	Y43E12A.3	0.058627	1	0.24343		C08H9.2(ok1071) II.	ztf-19	0.0759198	0.446739	0.026107
atl-1(ok1063) V.	Y53C12B.1	0.126466	1	0.411323		C08H9.2(ok1071) II.	zyg-12	-0.137797	0.150247	-0.483524
atl-1(ok1063) V.	Y60A3A.16	0.0270844	1	0.165366		dpy-10(e128)II.	adt-2	-0.0887484	0.119523	-0.366562
atl-1(ok1063) V.	Y60A3A.19	0.0289232	1	0.169917		dpy-10(e128)II.	ani-2	-0.332672	6.68699e-13	-0.948224
atl-1(ok1063) V.	Y65B4BR.5	0.0752168	1	0.284488		dpy-10(e128)II.	attf-3	-0.283309	1.31781e-08	-0.830513
atl-1(ok1063) V.	zhp-3	0.0732625	1	0.279652		dpy-10(e128)II.	blmp-1	-0.636255	7.94177e-16	-1.67215
atl-1(ok1063) V.	ZK328.4	0.0159125	1	0.137717		dpy-10(e128)II.	C02B10.5	-0.402325	1.21699e-10	-1.11432
brc-1(tm1145) III.	"sep-1	-0.572045	0.171425	-1.31741		dpy-10(e128)II.	C08H9.2	-0.498012	3.79807e-10	-1.34249
brc-1(tm1145) III.	arp-6	synthetic lethal				dpy-10(e128)II.	C10A4.7	-0.346096	1.31556e-06	-0.980236
brc-1(tm1145) III.	atl-1	0.124705	1	0.406966		dpy-10(e128)II.	C14A4.11	0.0690147	0.202743	0.00964123
brc-1(tm1145) III.	brc-1	-0.938674	6.28507e-06	-2.22478		dpy-10(e128)II.	C18E9.2	-0.154019	0.00480839	-0.522206
brc-1(tm1145) III.	brd-1	-0.974979	8.81905e-05	-2.31463		dpy-10(e128)II.	cap-2	-0.197006	0.00245147	-0.624713
brc-1(tm1145) III.	C05C10.5	-0.0178012	1	0.0542791		dpy-10(e128)II.	cdtl-7	-0.510437	2.10046e-27	-1.37212
brc-1(tm1145) III.	C30A5.3	0.0257192	1	0.161987		dpy-10(e128)II.	ceh-13	-0.167082	0.0171794	-0.553356
brc-1(tm1145) III.	C30G12.6	-0.76196	0.0597513	-1.78743		dpy-10(e128)II.	clec-1	-1.23006	4.15567e-50	-3.08814
brc-1(tm1145) III.	C34B2.4	-0.535185	0.238816	-1.22619		dpy-10(e128)II.	col-38	-0.314992	4.56236e-06	-0.906064
brc-1(tm1145) III.	C34F6.1	-0.900775	0.0110733	-2.13098		dpy-10(e128)II.	cul-1	-0.421323	5.0224e-12	-1.15962
brc-1(tm1145) III.	C36C9.4	-0.32654	0.351446	-0.709816		dpy-10(e128)II.	D2085.3	0.25423	8.01879e-05	0.451306
brc-1(tm1145) III.	C41G7.3	-1.05663	3.13278e-14	-2.5167		dpy-10(e128)II.	dlc-1	-0.716027	2.01397e-21	-1.86237
brc-1(tm1145) III.	cec-5	0.321643	0.947855	0.894366		dpy-10(e128)II.	dpy-10	1.46409	4.57962e-58	3.33635
brc-1(tm1145) III.	cep-1	-0.825117	0.000124537	-1.94374		dpy-10(e128)II.	dpy-11	-0.0129494	0.903118	-0.185811
brc-1(tm1145) III.	chk-2	0.340311	0.811426	0.940568		dpy-10(e128)II.	dpy-13	0.0943483	0.254842	0.0700518
brc-1(tm1145) III.	cki-2	0.479658	0.0246986	1.28543		dpy-10(e128)II.	dpy-18	0.0761519	0.399381	0.0266606
brc-1(tm1145) III.	clec-64	0.00494815	1	0.110581		dpy-10(e128)II.	dpy-2	1.34684	3.7745e-45	3.05675
brc-1(tm1145) III.	coh-1	-0.165277	0.969657	-0.310707		dpy-10(e128)II.	dpy-20	-0.990399	1.10077e-76	-2.51664
brc-1(tm1145) III.	coh-3	0.263014	1	0.749266		dpy-10(e128)II.	dpy-23	-0.437799	3.80199e-11	-1.19891
brc-1(tm1145) III.	D2085.6	synthetic lethal				dpy-10(e128)II.	dpy-27	0.141586	0.115423	0.182696
brc-1(tm1145) III.	dcr-1	-0.882291	0.315858	-2.08524		dpy-10(e128)II.	dpy-28	-0.0491592	0.40573	-0.272157
brc-1(tm1145) III.	dhc-3	0.134188	1	0.430435		dpy-10(e128)II.	dpy-3	1.52805	1.86471e-76	3.48887
brc-1(tm1145) III.	dpy-21	-1.43293	0.0331536	-3.44801		dpy-10(e128)II.	dpy-30	-0.154635	0.00745475	-0.523676
brc-1(tm1145) III.	dpy-26	0.419443	0.469754	1.13641		dpy-10(e128)II.	dpy-4	-0.241955	0.000149973	-0.7319
brc-1(tm1145) III.	dpy-27	-1.25595	1.91626e-08	-3.00999		dpy-10(e128)II.	dpy-6	-0.104449	0.109898	-0.404002
brc-1(tm1145) III.	dpy-28	-1.99527	1.87604e-08	-4.83975		dpy-10(e128)II.	dpy-7	0.910964	1.19e-40	2.01736
brc-1(tm1145) III.	duo-1	0.294165	0.797061	0.82636		dpy-10(e128)II.	dpy-8	0.865748	1.96596e-27	1.90954
brc-1(tm1145) III.	ess-2	-0.59496	0.0197654	-1.37412		dpy-10(e128)II.	dpy-9	0.92527	4.88585e-48	2.05147
brc-1(tm1145) III.	F13D12.5	-0.694247	0.218682	-1.61985		dpy-10(e128)II.	eat-3	0.00322141	0.974157	-0.14725
brc-1(tm1145) III.	F17C11.10	-0.359032	0.494473	-0.79023		dpy-10(e128)II.	egl-18	0.1156	0.165242	0.120729
brc-1(tm1145) III.	F25G6.9	-0.184264	0.82277	-0.357699		dpy-10(e128)II.	eif-1.A	0.0779111	0.271302	0.0308556
brc-1(tm1145) III.	F26B1.2	-0.957106	0.018361	-2.2704		dpy-10(e128)II.	eif-3.F	-0.00930974	0.897165	-0.177132
brc-1(tm1145) III.	F31C3.2	-0.881571	0.0096925	-2.08346		dpy-10(e128)II.	enol-1	-0.0178607	0.756088	-0.197523
brc-1(tm1145) III.	F33H1.3	-0.401219	0.746131	-0.894637		dpy-10(e128)II.	epi-1	-0.180212	0.0099577	-0.584668
brc-1(tm1145) III.	F33H2.6	0.191841	1	0.573121		dpy-10(e128)II.	etr-1	-0.835862	2.8583e-21	-2.14813
brc-1(tm1145) III.	F52H3.4	-0.180683	0.881073	-0.348836		dpy-10(e128)II.	F09E5.2	-0.389286	1.36598e-06	-1.08322
brc-1(tm1145) III.	fbxa-107	-0.497895	0.0965052	-1.1339		dpy-10(e128)II.	F33H1.3	-0.47684	7.51274e-08	-1.29201
brc-1(tm1145) III.	fbxa-108	-0.265359	0.672181	-0.558399		dpy-10(e128)II.	F42A8.1	-0.0424154	0.454519	-0.256076
brc-1(tm1145) III.	fbxa-210	-0.410826	0.376084	-0.918414		dpy-10(e128)II.	F49C12.11	-0.180629	0.0516823	-0.58566
brc-1(tm1145) III.	fox-1	-1.07411	0.00946948	-2.55996		dpy-10(e128)II.	F54D5.11	-0.365655	3.95901e-10	-1.02688
brc-1(tm1145) III.	hcp-2	0.376198	0.578052	1.02938		dpy-10(e128)II.	F54D5.5	-0.0172381	0.832961	-0.196038
brc-1(tm1145) III.	her-1	-0.939221	0.164837	-2.22613		dpy-10(e128)II.	far-1	-0.457172	1.74972e-07	-1.24511
brc-1(tm1145) III.	hil-2	-0.00823934	1	0.0779436		dpy-10(e128)II.	fat-3	-0.294739	0.000473531	-0.857768
brc-1(tm1145) III.	hil-4	0.346073	0.781075	0.954827		dpy-10(e128)II.	gei-13	0.0085301	0.913712	-0.134591
brc-1(tm1145) III.	hil-5	-0.411849	0.390034	-0.920946		dpy-10(e128)II.	glf-1	-0.1394	0.102583	-0.487345
brc-1(tm1145) III.	him-17	0.190343	1	0.569412		dpy-10(e128)II.	gon-14	0.0448033	0.434126	-0.0480936
brc-1(tm1145) III.	him-3	-1.00184	8.45779e-09	-2.3811		dpy-10(e128)II.	hars-1	0.169716	0.0175001	0.249774
brc-1(tm1145) III.	him-5	0.629414	0.101612	1.65606		dpy-10(e128)II.	hbl-1	-0.0550375	0.410033	-0.286175
brc-1(tm1145) III.	him-8	-1.55649	0.0036404	-3.7538		dpy-10(e128)II.	hgrs-1	-0.212041	8.91614e-05	-0.660565
brc-1(tm1145) III.	hmg-20	0.22432	1	0.653503		dpy-10(e128)II.	hmg-3	-0.583192	9.67772e-17	-1.54562
brc-1(tm1145) III.	hpo-9	0.0920405	1	0.326125		dpy-10(e128)II.	hmg-4	-0.0694603	0.114672	-0.320567
brc-1(tm1145) III.	htp-1	-0.505398	0.537848	-1.15247		dpy-10(e128)II.	hoe-1	0.0249621	0.747347	-0.0954071
brc-1(tm1145) III.	htp-3	-1.0048	0.0172115	-2.38842		dpy-10(e128)II.	hpo-21	-0.123484	0.0941415	-0.449393
brc-1(tm1145) III.	htz-1	0.613826	0.215936	1.61749		dpy-10(e128)II.	iftb-1	0.43258	2.69491e-20	0.876601
brc-1(tm1145) III.	K06B9.4	-0.816743	0.0150595	-1.92301		dpy-10(e128)II.	imp-2	-1.3396	2.017e-50	-3.34935
brc-1(tm1145) III.	klp-16	-0.557184	0.00644113	-1.28063		dpy-10(e128)II.	ins-11	-0.569335	1.22915e-10	-1.51257
brc-1(tm1145) III.	klp-18	0.715504	0.0425	1.86913		dpy-10(e128)II.	K07C5.4	0.868741	1.44887e-37	1.91667
brc-1(tm1145) III.	klp-3	0.767986	0.0582131	1.99902		dpy-10(e128)II.	kin-2	-0.279184	0.000251963	-0.820675
brc-1(tm1145) III.	klp-7	-0.131669	1	-0.22753		dpy-10(e128)II.	lin-23	-0.69527	1.42995e-19	-1.81288
brc-1(tm1145) III.	lex-1	0.0917339	1	0.325366		dpy-10(e128)II.	lon-2	-0.38466	4.61484e-09	-1.0722
brc-1(tm1145) III.	lipl-3	-1.16667	0.0187862	-2.78904		dpy-10(e128)II.	M195.2	0.118529	0.119377	0.127713
brc-1(tm1145) III.	lipl-5	-1.44361	2.92243e-10	-3.47444		dpy-10(e128)II.	mex-6	-0.161917	0.00260684	-0.54104
brc-1(tm1145) III.	lips-9	-0.904523	0.221403	-2.14026		dpy-10(e128)II.	mog-1	-0.106408	0.17878	-0.408672
brc-1(tm1145) III.	M01E11.2	-0.177456	0.808993	-0.34085		dpy-10(e128)II.	mom-2	0.234738	1.67465e-06	0.404825
brc-1(tm1145) III.	mbk-2	0.238272	0.962755	0.688033		dpy-10(e128)II.	mrpl-10	-0.582888	3.10623e-12	-1.54489
brc-1(tm1145) III.	mei-1	0.47139	0.896908	1.26497		dpy-10(e128)II.	mrpl-2	0.182211	0.0462789	0.279569
brc-1(tm1145) III.	mesp-1	0.185635	1	0.557762		dpy-10(e128)II.	mrpl-50	-0.0346481	0.499191	-0.237554
brc-1(tm1145) III.	mmab-1	0.311349	1	0.868889		dpy-10(e128)II.	nas-37	-0.559601	6.87423e-17	-1.48936
brc-1(tm1145) III.	mre-11	-0.595128	0.522842	-1.37454		dpy-10(e128)II.	nmy-1	0.0406576	0.616287	-0.0579795
brc-1(tm1145) III.	mrt-2	-0.427801	0.583339	-0.960426		dpy-10(e128)II.	nol-1	-0.106799	0.0829914	-0.409606
brc-1(tm1145) III.	nhr-2	0.912072	0.0158007	2.35561		dpy-10(e128)II.	npp-21	-0.721074	1.15851e-14	-1.87441
brc-1(tm1145) III.	npp-18	0.377226	0.996795	1.03193		dpy-10(e128)II.	nrf-6	-0.00932886	0.886119	-0.177177
brc-1(tm1145) III.	pept-3	-0.522202	0.303066	-1.19406		dpy-10(e128)II.	ostb-1	-0.0362141	0.689896	-0.241288
brc-1(tm1145) III.	pgl-1	-1.0012	0.132538	-2.37952		dpy-10(e128)II.	phb-2	0.113398	0.214309	0.115478
brc-1(tm1145) III.	pme-3	0.419558	0.217218	1.13669		dpy-10(e128)II.	pole-2	0.00797102	0.931392	-0.135924
brc-1(tm1145) III.	rad-50	0.0905013	1	0.322316		dpy-10(e128)II.	ppp-1	0.607859	5.30986e-11	1.29457
brc-1(tm1145) III.	rad-51	-1.30524	0.0356302	-3.13199		dpy-10(e128)II.	rab-7	-0.372121	2.36247e-05	-1.04229
brc-1(tm1145) III.	rec-8	0.43627	0.737628	1.17806		dpy-10(e128)II.	rbx-1	-0.164165	0.0175959	-0.5464
brc-1(tm1145) III.	rfs-1	-0.937937	0.0722401	-2.22295		dpy-10(e128)II.	rheb-1	-0.0074717	0.878145	-0.172749
brc-1(tm1145) III.	rpa-2	-0.174127	1	-0.332611		dpy-10(e128)II.	rol-6	-0.215278	0.00102617	-0.668284
brc-1(tm1145) III.	rsa-1	-1.1935	0.0277901	-2.85544		dpy-10(e128)II.	sams-1	-0.0937756	0.223085	-0.37855
brc-1(tm1145) III.	scc-1	0.887554	0.0852999	2.29493		dpy-10(e128)II.	sams-5	-0.387453	1.81472e-09	-1.07885
brc-1(tm1145) III.	sdc-1	-1.03233	0.000499226	-2.45657		dpy-10(e128)II.	sas-4	-0.29762	0.000365475	-0.864639
brc-1(tm1145) III.	sdc-2	synthetic lethal				dpy-10(e128)II.	sdc-2	-0.20187	0.00770887	-0.636313
brc-1(tm1145) III.	sel-10	-0.043193	1	-0.00856291		dpy-10(e128)II.	sec-10	-0.299473	0.000132181	-0.869057
brc-1(tm1145) III.	set-2	-1.37696	0.000432549	-3.30949		dpy-10(e128)II.	sec-24.2	-0.195574	0.00342592	-0.621298
brc-1(tm1145) III.	sex-1	synthetic lethal				dpy-10(e128)II.	sem-5	0.0159006	0.80264	-0.117015
brc-1(tm1145) III.	sgo-1	0.441079	0.320554	1.18996		dpy-10(e128)II.	sex-1	0.0454036	0.502776	-0.0466622
brc-1(tm1145) III.	skr-12	-0.414975	0.564216	-0.928682		dpy-10(e128)II.	sma-1	0.397516	1.96248e-08	0.792988
brc-1(tm1145) III.	skr-2	-0.61375	0.17742	-1.42063		dpy-10(e128)II.	sma-3	0.182791	0.0127432	0.280952
brc-1(tm1145) III.	smk-1	-0.636274	0.250713	-1.47637		dpy-10(e128)II.	sma-4	-0.0339599	0.65822	-0.235913
brc-1(tm1145) III.	srgp-1	0.0851129	1	0.30898		dpy-10(e128)II.	spc-1	-0.146772	0.0117217	-0.504925
brc-1(tm1145) III.	sur-7	-0.122351	1	-0.204471		dpy-10(e128)II.	T02H6.11	-0.0518419	0.467212	-0.278554
brc-1(tm1145) III.	syp-2	-1.16467	0.0303465	-2.7841		dpy-10(e128)II.	T12A2.2	-0.149037	0.000487294	-0.510327
brc-1(tm1145) III.	syp-3	0.558816	0.00289925	1.48134		dpy-10(e128)II.	T22D1.4	-0.766884	5.52015e-17	-1.98365
brc-1(tm1145) III.	T06G6.8	-0.13303	0.751364	-0.2309		dpy-10(e128)II.	taf-1	-0.25352	0.0130982	-0.759477
brc-1(tm1145) III.	T08D2.7	0.431439	0.238487	1.1661		dpy-10(e128)II.	tag-144	-1.13214	1.02369e-28	-2.85465
brc-1(tm1145) III.	T12F5.1	-1.06824	0.158377	-2.54543		dpy-10(e128)II.	ulp-4	0.300864	1.64592e-07	0.562511
brc-1(tm1145) III.	tac-1	0.895741	0.0246986	2.31519		dpy-10(e128)II.	unc-116	-0.337325	3.09488e-05	-0.959319
brc-1(tm1145) III.	thoc-2	0.0453746	1	0.210632		dpy-10(e128)II.	unc-62	-0.8616	3.15715e-29	-2.20951
brc-1(tm1145) III.	top-1	-0.0624655	1	-0.0562601		dpy-10(e128)II.	vps-16	-0.078818	0.188586	-0.342882
brc-1(tm1145) III.	ula-1	-0.980676	0.0724193	-2.32873		dpy-10(e128)II.	Y49A3A.1	0.0570771	0.314865	-0.0188254
brc-1(tm1145) III.	unc-71	0.867233	0.0246986	2.24464		dpy-10(e128)II.	ztf-19	-0.350863	7.53311e-05	-0.991602
brc-1(tm1145) III.	unc-86	-1.47329	1.19171e-05	-3.5479		dpy-10(e128)II.	zyg-12	-0.406604	9.5381e-16	-1.12452
brc-1(tm1145) III.	viln-1	-0.374164	0.0302804	-0.827679		dpy-11(e224)V.	adt-2	0.124012	0.114661	0.140787
brc-1(tm1145) III.	wdr-5.3	-0.880126	0.0501385	-2.07988		dpy-11(e224)V.	ani-2	0.356156	8.77601e-11	0.694361
brc-1(tm1145) III.	xnd-1	0.106228	1	0.361238		dpy-11(e224)V.	attf-3	-0.133732	0.187211	-0.47383
brc-1(tm1145) III.	Y43E12A.3	-0.694618	0.0333222	-1.62077		dpy-11(e224)V.	blmp-1	-0.183163	0.0127832	-0.591703
brc-1(tm1145) III.	Y53C12B.1	-0.10065	1	-0.150762		dpy-11(e224)V.	C02B10.5	0.136223	0.0451757	0.169906
brc-1(tm1145) III.	Y60A3A.16	-0.230308	0.919546	-0.471652		dpy-11(e224)V.	C08H9.2	0.282025	8.8807e-05	0.517588
brc-1(tm1145) III.	Y60A3A.19	-0.590492	0.0595368	-1.36307		dpy-11(e224)V.	C10A4.7	-0.00767345	0.931392	-0.17323
brc-1(tm1145) III.	Y65B4BR.5	-1.06078	0.0104777	-2.52699		dpy-11(e224)V.	C14A4.11	-0.0337992	0.730841	-0.23553
brc-1(tm1145) III.	zhp-3	-0.526611	0.000874233	-1.20497		dpy-11(e224)V.	C18E9.2	0.133896	0.0412088	0.164358
brc-1(tm1145) III.	ZK328.4	-0.377345	0.639529	-0.835552		dpy-11(e224)V.	cap-2	-0.17877	0.0754558	-0.581227
brd-1(dw1) III.	"sep-1	-0.019569	1	0.0499039		dpy-11(e224)V.	cdtl-7	-0.146029	0.0137775	-0.503154
brd-1(dw1) III.	arp-6	0.175252	1	0.532064		dpy-11(e224)V.	ceh-13	0.132961	0.00322303	0.162127
brd-1(dw1) III.	atl-1	-0.326268	0.0046609	-0.709143		dpy-11(e224)V.	clec-1	-0.206095	0.0284982	-0.646387
brd-1(dw1) III.	brc-1	-1.37934	0.000517957	-3.31538		dpy-11(e224)V.	col-38	0.30108	4.64479e-08	0.563025
brd-1(dw1) III.	brd-1	0.170221	0.296479	0.519614		dpy-11(e224)V.	cul-1	-0.443586	2.68821e-07	-1.21271
brd-1(dw1) III.	C05C10.5	-0.344209	0.363965	-0.753543		dpy-11(e224)V.	D2085.3	0.467945	8.29434e-11	0.960933
brd-1(dw1) III.	C30A5.3	-0.586385	0.43923	-1.3529		dpy-11(e224)V.	dlc-1	-0.00774517	0.903323	-0.173401
brd-1(dw1) III.	C30G12.6	-1.35311	0.00141835	-3.25046		dpy-11(e224)V.	dpy-10	0.327378	0.00193448	0.625736
brd-1(dw1) III.	C34B2.4	-0.209405	0.735165	-0.41992		dpy-11(e224)V.	dpy-11	-0.232954	0.0160286	-0.710436
brd-1(dw1) III.	C34F6.1	-1.41895	0.000584718	-3.4134		dpy-11(e224)V.	dpy-13	0.415151	9.67167e-07	0.83504
brd-1(dw1) III.	C36C9.4	0.707639	0.0571186	1.84966		dpy-11(e224)V.	dpy-18	-0.16719	0.128299	-0.553614
brd-1(dw1) III.	C41G7.3	-4.29859	4.89674e-13	-10.5402		dpy-11(e224)V.	dpy-2	0.654352	6.23969e-20	1.40544
brd-1(dw1) III.	cec-5	-0.64477	0.397915	-1.4974		dpy-11(e224)V.	dpy-20	0.264502	0.00103922	0.475801
brd-1(dw1) III.	cep-1	0.0732262	1	0.279562		dpy-11(e224)V.	dpy-23	-0.307843	1.92246e-10	-0.889017
brd-1(dw1) III.	chk-2	0.178928	1	0.541162		dpy-11(e224)V.	dpy-27	-0.208083	0.018003	-0.651129
brd-1(dw1) III.	cki-2	-0.0524396	0.999241	-0.0314471		dpy-11(e224)V.	dpy-28	-0.0157644	0.886119	-0.192524
brd-1(dw1) III.	clec-64	-0.344295	0.246058	-0.753757		dpy-11(e224)V.	dpy-3	0.0938011	0.146536	0.0687468
brd-1(dw1) III.	coh-1	0.775559	0.000130207	2.01776		dpy-11(e224)V.	dpy-30	-0.0129348	0.902513	-0.185776
brd-1(dw1) III.	coh-3	0.146878	1	0.461841		dpy-11(e224)V.	dpy-4	-0.325779	1.10244e-07	-0.931787
brd-1(dw1) III.	D2085.6	0.161567	0.631737	0.498195		dpy-11(e224)V.	dpy-6	-0.160388	0.0165234	-0.537393
brd-1(dw1) III.	dcr-1	-0.712767	0.0262417	-1.66568		dpy-11(e224)V.	dpy-7	0.509617	6.21888e-16	1.0603
brd-1(dw1) III.	dhc-3	-0.258918	0.943981	-0.542458		dpy-11(e224)V.	dpy-8	0.121966	0.209935	0.135909
brd-1(dw1) III.	dpy-21	-0.699328	0.078865	-1.63243		dpy-11(e224)V.	dpy-9	-0.0198061	0.759709	-0.202161
brd-1(dw1) III.	dpy-26	-0.291191	0.704627	-0.622331		dpy-11(e224)V.	eat-3	0.0606164	0.296898	-0.0103854
brd-1(dw1) III.	dpy-27	0.321409	0.593228	0.893788		dpy-11(e224)V.	egl-18	0.0722125	0.316513	0.0172666
brd-1(dw1) III.	dpy-28	-1.28973	0.000806828	-3.0936		dpy-11(e224)V.	eif-1.A	0.132755	0.0752588	0.161636
brd-1(dw1) III.	duo-1	0.466131	0.160938	1.25196		dpy-11(e224)V.	eif-3.F	0.0142295	0.878145	-0.121
brd-1(dw1) III.	ess-2	-2.30812	0.000175262	-5.61401		dpy-11(e224)V.	enol-1	0.265789	6.99103e-06	0.478871
brd-1(dw1) III.	F13D12.5	0.659998	0.0200515	1.73176		dpy-11(e224)V.	epi-1	0.198856	0.0644099	0.319263
brd-1(dw1) III.	F17C11.10	-0.0708042	1	-0.0768976		dpy-11(e224)V.	etr-1	-0.585607	1.15472e-07	-1.55137
brd-1(dw1) III.	F25G6.9	0.000851158	1	0.100442		dpy-11(e224)V.	F09E5.2	0.389841	8.1928e-10	0.774686
brd-1(dw1) III.	F26B1.2	-0.0382361	1	0.00370478		dpy-11(e224)V.	F33H1.3	0.046659	0.459827	-0.0436686
brd-1(dw1) III.	F31C3.2	-0.035592	1	0.0102488		dpy-11(e224)V.	F42A8.1	-0.54056	1.75366e-13	-1.44395
brd-1(dw1) III.	F33H1.3	0.695961	0.299376	1.82076		dpy-11(e224)V.	F49C12.11	0.153468	0.0585092	0.211029
brd-1(dw1) III.	F33H2.6	0.752003	0.41375	1.95946		dpy-11(e224)V.	F54D5.11	-0.195228	0.0073955	-0.620473
brd-1(dw1) III.	F52H3.4	-1.33366	0.00302581	-3.20232		dpy-11(e224)V.	F54D5.5	0.0388836	0.556961	-0.0622097
brd-1(dw1) III.	fbxa-107	0.288754	1	0.81297		dpy-11(e224)V.	far-1	-0.0684986	0.488092	-0.318274
brd-1(dw1) III.	fbxa-108	-0.422018	0.428304	-0.946112		dpy-11(e224)V.	fat-3	-0.674292	5.86482e-12	-1.76285
brd-1(dw1) III.	fbxa-210	0.26544	0.175577	0.75527		dpy-11(e224)V.	gei-13	0.214316	4.36644e-06	0.356128
brd-1(dw1) III.	fox-1	-0.322125	0.746018	-0.698888		dpy-11(e224)V.	glf-1	0.0943828	0.185693	0.0701341
brd-1(dw1) III.	hcp-2	0.320888	1	0.892498		dpy-11(e224)V.	gon-14	-0.107413	0.242976	-0.411069
brd-1(dw1) III.	her-1	0.233944	1	0.677321		dpy-11(e224)V.	hars-1	-0.365353	2.35397e-05	-1.02616
brd-1(dw1) III.	hil-2	0.712133	0.0206136	1.86079		dpy-11(e224)V.	hbl-1	0.144985	0.00146861	0.190801
brd-1(dw1) III.	hil-4	0.050656	1	0.223703		dpy-11(e224)V.	hgrs-1	-0.559399	4.61903e-08	-1.48888
brd-1(dw1) III.	hil-5	-0.0648247	1	-0.0620988		dpy-11(e224)V.	hmg-3	-0.626129	3.80417e-07	-1.648
brd-1(dw1) III.	him-17	0.241867	0.983326	0.69693		dpy-11(e224)V.	hmg-4	-0.369732	1.0168e-13	-1.0366
brd-1(dw1) III.	him-3	-1.49765	0.00444789	-3.60817		dpy-11(e224)V.	hoe-1	-0.221695	0.0456263	-0.683588
brd-1(dw1) III.	him-5	0.689524	0.00688838	1.80483		dpy-11(e224)V.	hpo-21	-0.0313032	0.639558	-0.229578
brd-1(dw1) III.	him-8	0.646972	0.0339723	1.69952		dpy-11(e224)V.	iftb-1	-0.201789	0.000445795	-0.63612
brd-1(dw1) III.	hmg-20	1.04426	0.0782439	2.68277		dpy-11(e224)V.	imp-2	-0.809397	1.58731e-14	-2.08503
brd-1(dw1) III.	hpo-9	-0.566	0.317707	-1.30245		dpy-11(e224)V.	ins-11	-0.165295	0.000875731	-0.549095
brd-1(dw1) III.	htp-1	-0.412386	0.3698	-0.922275		dpy-11(e224)V.	K07C5.4	0.141046	0.0100387	0.181407
brd-1(dw1) III.	htp-3	0.73407	0.0109985	1.91508		dpy-11(e224)V.	kin-2	-0.198859	0.00121684	-0.629133
brd-1(dw1) III.	htz-1	0.0121452	1	0.128393		dpy-11(e224)V.	lin-23	0.27095	0.00726533	0.491178
brd-1(dw1) III.	K06B9.4	-0.339292	0.488374	-0.741374		dpy-11(e224)V.	lon-2	0.0777221	0.144577	0.0304048
brd-1(dw1) III.	klp-16	-0.909816	0.0247785	-2.15336		dpy-11(e224)V.	M195.2	-0.0561042	0.543756	-0.288718
brd-1(dw1) III.	klp-18	-1.43089	0.0161397	-3.44295		dpy-11(e224)V.	mex-6	-0.218307	0.0182256	-0.675509
brd-1(dw1) III.	klp-3	0.0389327	1	0.194689		dpy-11(e224)V.	mog-1	-0.176946	0.102121	-0.576878
brd-1(dw1) III.	klp-7	0.435143	0.207494	1.17527		dpy-11(e224)V.	mom-2	0.25295	1.57669e-05	0.448255
brd-1(dw1) III.	lex-1	-0.64287	0.159492	-1.4927		dpy-11(e224)V.	mrpl-10	-0.0740443	0.286893	-0.331498
brd-1(dw1) III.	lipl-3	-0.136216	0.517718	-0.238785		dpy-11(e224)V.	mrpl-2	0.197032	0.0011297	0.314913
brd-1(dw1) III.	lipl-5	0.140644	1	0.446413		dpy-11(e224)V.	mrpl-50	-0.0106141	0.909565	-0.180242
brd-1(dw1) III.	lips-9	0.378725	0.399404	1.03564		dpy-11(e224)V.	nas-37	0.057637	0.434368	-0.0174903
brd-1(dw1) III.	M01E11.2	0.158678	0.892973	0.491045		dpy-11(e224)V.	nmy-1	0.127621	0.000633959	0.149395
brd-1(dw1) III.	mbk-2	0.27863	0.069142	0.787913		dpy-11(e224)V.	nol-1	-0.43764	3.61766e-05	-1.19853
brd-1(dw1) III.	mei-1	0.263686	1	0.750928		dpy-11(e224)V.	npp-21	0.237752	0.000298929	0.412012
brd-1(dw1) III.	mesp-1	0.492533	0.351446	1.3173		dpy-11(e224)V.	nrf-6	0.0451253	0.438787	-0.0473256
brd-1(dw1) III.	mmab-1	-0.535076	0.194044	-1.22592		dpy-11(e224)V.	ostb-1	0.489891	3.22305e-14	1.01327
brd-1(dw1) III.	mre-11	-0.922314	0.00131167	-2.18429		dpy-11(e224)V.	phb-2	-0.0448257	0.661205	-0.261823
brd-1(dw1) III.	mrt-2	-0.501896	0.275843	-1.1438		dpy-11(e224)V.	pole-2	0.115192	0.0436638	0.119756
brd-1(dw1) III.	nhr-2	-0.135124	1	-0.236083		dpy-11(e224)V.	ppp-1	0.240701	0.000427776	0.419046
brd-1(dw1) III.	npp-18	0.203671	0.957631	0.602399		dpy-11(e224)V.	rab-7	0.0992073	0.292517	0.0816385
brd-1(dw1) III.	pept-3	0.44102	0.628895	1.18981		dpy-11(e224)V.	rbx-1	-0.129498	0.0319152	-0.463733
brd-1(dw1) III.	pgl-1	-1.01007	0.00938827	-2.40146		dpy-11(e224)V.	rheb-1	0.104307	0.29798	0.0938006
brd-1(dw1) III.	pme-3	0.294734	1	0.82777		dpy-11(e224)V.	rol-6	0.215352	0.000465551	0.358599
brd-1(dw1) III.	rad-50	-1.23396	6.28507e-06	-2.95558		dpy-11(e224)V.	sams-1	-0.0654697	0.321803	-0.311051
brd-1(dw1) III.	rad-51	-0.810882	0.0268312	-1.90851		dpy-11(e224)V.	sams-5	-0.298402	0.000925472	-0.866503
brd-1(dw1) III.	rec-8	-0.5479	0.40403	-1.25766		dpy-11(e224)V.	sas-4	0.0954529	0.140057	0.0726859
brd-1(dw1) III.	rfs-1	synthetic lethal				dpy-11(e224)V.	sdc-2	-0.139668	0.0162265	-0.487986
brd-1(dw1) III.	rpa-2	-0.577895	0.324177	-1.33189		dpy-11(e224)V.	sec-10	-0.0879992	0.356617	-0.364775
brd-1(dw1) III.	rsa-1	-0.061471	1	-0.0537988		dpy-11(e224)V.	sec-24.2	0.046194	0.457645	-0.0447773
brd-1(dw1) III.	scc-1	0.384492	1	1.04991		dpy-11(e224)V.	sem-5	0.104624	0.0487572	0.0945551
brd-1(dw1) III.	sdc-1	-1.01266	0.0595368	-2.40788		dpy-11(e224)V.	sex-1	-0.0536001	0.287058	-0.282747
brd-1(dw1) III.	sdc-2	synthetic lethal				dpy-11(e224)V.	sma-1	0.228786	0.00324769	0.390632
brd-1(dw1) III.	sel-10	0.297144	1	0.833734		dpy-11(e224)V.	sma-3	-0.0461212	0.543756	-0.264913
brd-1(dw1) III.	set-2	-1.31327	0.000124537	-3.15186		dpy-11(e224)V.	sma-4	0.0391514	0.592009	-0.0615712
brd-1(dw1) III.	sex-1	synthetic lethal				dpy-11(e224)V.	spc-1	-0.0396465	0.667963	-0.249473
brd-1(dw1) III.	sgo-1	0.559635	0.270016	1.48337		dpy-11(e224)V.	T02H6.11	-0.0921476	0.186561	-0.374668
brd-1(dw1) III.	skr-12	-0.529519	0.3757	-1.21217		dpy-11(e224)V.	T12A2.2	-0.00641265	0.930432	-0.170223
brd-1(dw1) III.	skr-2	-0.0339232	1	0.0143789		dpy-11(e224)V.	T22D1.4	-0.272765	0.00497942	-0.805369
brd-1(dw1) III.	smk-1	-1.63269	0.000480608	-3.9424		dpy-11(e224)V.	taf-1	-0.196317	0.0601146	-0.623072
brd-1(dw1) III.	srgp-1	0.145664	1	0.458838		dpy-11(e224)V.	tag-144	0.139969	0.146641	0.17884
brd-1(dw1) III.	sur-7	-0.469212	0.365795	-1.06291		dpy-11(e224)V.	ulp-4	0.368581	0.000562106	0.72399
brd-1(dw1) III.	syp-2	0.401089	0.62461	1.09099		dpy-11(e224)V.	unc-116	0.111843	0.173134	0.111771
brd-1(dw1) III.	syp-3	0.903608	3.02491e-05	2.33466		dpy-11(e224)V.	unc-62	-0.0216488	0.794172	-0.206556
brd-1(dw1) III.	T06G6.8	0.517195	0.129167	1.37834		dpy-11(e224)V.	vps-16	0.0788386	0.42542	0.0330673
brd-1(dw1) III.	T08D2.7	-0.500101	0.173545	-1.13936		dpy-11(e224)V.	Y49A3A.1	0.216599	0.000112003	0.361572
brd-1(dw1) III.	T12F5.1	-0.360753	0.883814	-0.79449		dpy-11(e224)V.	ztf-19	-0.127315	0.0913424	-0.458527
brd-1(dw1) III.	tac-1	-0.529369	0.166072	-1.21179		dpy-11(e224)V.	zyg-12	-0.623406	1.96788e-19	-1.64151
brd-1(dw1) III.	thoc-2	-0.144257	1	-0.258684		dpy-13(m399)IV.	adt-2	0.628105	7.64841e-35	1.34285
brd-1(dw1) III.	top-1	0.940712	0.221868	2.42649		dpy-13(m399)IV.	ani-2	-0.0423936	0.364897	-0.256024
brd-1(dw1) III.	ula-1	-0.270688	0.0126239	-0.571587		dpy-13(m399)IV.	attf-3	-0.0802693	0.105948	-0.346343
brd-1(dw1) III.	unc-71	0.490483	0.164837	1.31223		dpy-13(m399)IV.	blmp-1	0.774171	1.05425e-47	1.69116
brd-1(dw1) III.	unc-86	-0.612715	0.376084	-1.41807		dpy-13(m399)IV.	C02B10.5	-0.280667	1.07946e-08	-0.824212
brd-1(dw1) III.	viln-1	0.0434486	1	0.205865		dpy-13(m399)IV.	C08H9.2	-0.249543	3.89639e-07	-0.749993
brd-1(dw1) III.	wdr-5.3	-0.27558	0.670389	-0.583694		dpy-13(m399)IV.	C10A4.7	0.0965275	0.0343234	0.0752484
brd-1(dw1) III.	xnd-1	-0.693108	0.126242	-1.61703		dpy-13(m399)IV.	C14A4.11	-0.139374	0.010728	-0.487285
brd-1(dw1) III.	Y43E12A.3	-0.273165	0.704627	-0.577717		dpy-13(m399)IV.	C18E9.2	-0.493435	1.93086e-21	-1.33158
brd-1(dw1) III.	Y53C12B.1	0.741629	0.00268288	1.93378		dpy-13(m399)IV.	cap-2	-0.00575275	0.930432	-0.16865
brd-1(dw1) III.	Y60A3A.16	0.403764	0.389435	1.09761		dpy-13(m399)IV.	cdtl-7	-0.508138	1.62192e-16	-1.36664
brd-1(dw1) III.	Y60A3A.19	0.191422	1	0.572083		dpy-13(m399)IV.	ceh-13	-0.984818	3.96588e-67	-2.50334
brd-1(dw1) III.	Y65B4BR.5	0.0517284	1	0.226357		dpy-13(m399)IV.	clec-1	-0.512566	3.79633e-25	-1.3772
brd-1(dw1) III.	zhp-3	0.276388	0.00935912	0.782365		dpy-13(m399)IV.	col-38	0.655154	2.45168e-24	1.40735
brd-1(dw1) III.	ZK328.4	-0.697749	0.0112985	-1.62852		dpy-13(m399)IV.	cul-1	-0.170289	0.0776384	-0.561003
C30G12.6(ok2389) II.	"sep-1	-0.554566	0.0383286	-1.27415		dpy-13(m399)IV.	D2085.3	1.99763	2.69341e-49	4.60863
C30G12.6(ok2389) II.	arp-6	-0.10911	0.726017	-0.1717		dpy-13(m399)IV.	dlc-1	-0.577312	5.05241e-42	-1.53159
C30G12.6(ok2389) II.	atl-1	0.414384	0.324177	1.12389		dpy-13(m399)IV.	dpy-10	-0.556741	1.1376e-44	-1.48254
C30G12.6(ok2389) II.	brc-1	-0.591212	0.114292	-1.36485		dpy-13(m399)IV.	dpy-11	-0.767212	1.14007e-38	-1.98443
C30G12.6(ok2389) II.	brd-1	-0.251167	0.204938	-0.523276		dpy-13(m399)IV.	dpy-13	0.308787	3.45207e-05	0.581404
C30G12.6(ok2389) II.	C05C10.5	-0.14562	0.653318	-0.262057		dpy-13(m399)IV.	dpy-18	-0.0845166	0.121905	-0.356471
C30G12.6(ok2389) II.	C30A5.3	-0.127628	0.648214	-0.217531		dpy-13(m399)IV.	dpy-2	-0.22673	0.000107578	-0.695593
C30G12.6(ok2389) II.	C30G12.6	-0.439876	0.0176844	-0.990309		dpy-13(m399)IV.	dpy-20	-0.176247	0.00162429	-0.575212
C30G12.6(ok2389) II.	C34B2.4	0.0429569	1	0.204649		dpy-13(m399)IV.	dpy-23	-0.342799	1.77347e-14	-0.972372
C30G12.6(ok2389) II.	C34F6.1	0.201962	1	0.598169		dpy-13(m399)IV.	dpy-27	-0.204372	0.000447379	-0.642278
C30G12.6(ok2389) II.	C36C9.4	-0.150359	0.442654	-0.273787		dpy-13(m399)IV.	dpy-28	0.301915	2.05235e-12	0.565017
C30G12.6(ok2389) II.	C41G7.3	-0.619307	0.00188755	-1.43438		dpy-13(m399)IV.	dpy-3	-0.567219	3.71386e-41	-1.50753
C30G12.6(ok2389) II.	cec-5	-0.289246	0.181224	-0.617516		dpy-13(m399)IV.	dpy-30	0.361276	4.26105e-10	0.706568
C30G12.6(ok2389) II.	cep-1	0.142162	1	0.45017		dpy-13(m399)IV.	dpy-4	0.0891957	0.101906	0.0577649
C30G12.6(ok2389) II.	chk-2	-0.274842	0.223984	-0.581868		dpy-13(m399)IV.	dpy-6	0.285421	4.6155e-06	0.525685
C30G12.6(ok2389) II.	cki-2	0.0315046	1	0.176305		dpy-13(m399)IV.	dpy-7	-0.312271	6.49942e-08	-0.899575
C30G12.6(ok2389) II.	clec-64	-0.0947589	0.68619	-0.136183		dpy-13(m399)IV.	dpy-8	-0.180416	0.000982124	-0.585154
C30G12.6(ok2389) II.	coh-1	-0.19333	0.328912	-0.380136		dpy-13(m399)IV.	dpy-9	0.221091	1.72634e-05	0.372282
C30G12.6(ok2389) II.	coh-3	-0.293347	0.176895	-0.627666		dpy-13(m399)IV.	eat-3	-0.163462	0.00336139	-0.544724
C30G12.6(ok2389) II.	D2085.6	0.108801	1	0.367605		dpy-13(m399)IV.	egl-18	-0.13511	0.00100141	-0.477117
C30G12.6(ok2389) II.	dcr-1	0.114457	1	0.381602		dpy-13(m399)IV.	eif-1.A	0.413612	1.28312e-08	0.831369
C30G12.6(ok2389) II.	dhc-3	-0.0752991	1	-0.088022		dpy-13(m399)IV.	eif-3.F	-0.0767306	0.206269	-0.337904
C30G12.6(ok2389) II.	dpy-21	0.0100904	1	0.123308		dpy-13(m399)IV.	enol-1	-0.972021	1.15946e-55	-2.47282
C30G12.6(ok2389) II.	dpy-26	-0.242321	0.142738	-0.501382		dpy-13(m399)IV.	epi-1	0.0488273	0.332134	-0.038498
C30G12.6(ok2389) II.	dpy-27	-0.789362	0.000155395	-1.85525		dpy-13(m399)IV.	etr-1	0.150711	0.000736288	0.204454
C30G12.6(ok2389) II.	dpy-28	-0.0769998	0.860187	-0.092231		dpy-13(m399)IV.	F09E5.2	-0.131567	0.0287628	-0.468668
C30G12.6(ok2389) II.	duo-1	-0.299808	0.0896179	-0.643657		dpy-13(m399)IV.	F33H1.3	-0.349373	4.05327e-16	-0.988049
C30G12.6(ok2389) II.	ess-2	0.142143	1	0.450123		dpy-13(m399)IV.	F42A8.1	0.652999	1.08301e-13	1.40222
C30G12.6(ok2389) II.	F13D12.5	-0.0697174	0.773062	-0.0742078		dpy-13(m399)IV.	F49C12.11	0.734876	4.48837e-20	1.59746
C30G12.6(ok2389) II.	F17C11.10	-0.165709	0.624694	-0.311776		dpy-13(m399)IV.	F54D5.11	-0.575885	2.00287e-25	-1.52819
C30G12.6(ok2389) II.	F25G6.9	0.152276	1	0.475201		dpy-13(m399)IV.	F54D5.5	-0.074129	0.0627903	-0.3317
C30G12.6(ok2389) II.	F26B1.2	0.0245871	1	0.159185		dpy-13(m399)IV.	far-1	0.0506079	0.240768	-0.0342518
C30G12.6(ok2389) II.	F31C3.2	0.0806772	1	0.298002		dpy-13(m399)IV.	fat-3	-0.128877	0.00539387	-0.462252
C30G12.6(ok2389) II.	F33H1.3	0.0858874	1	0.310897		dpy-13(m399)IV.	gei-13	0.683048	4.84585e-38	1.47387
C30G12.6(ok2389) II.	F33H2.6	-0.278286	0.490561	-0.590393		dpy-13(m399)IV.	glf-1	0.643382	8.69286e-15	1.37928
C30G12.6(ok2389) II.	F52H3.4	0.120822	1	0.397356		dpy-13(m399)IV.	gon-14	-0.0871862	0.169205	-0.362837
C30G12.6(ok2389) II.	fbxa-107	0.104038	1	0.355816		dpy-13(m399)IV.	hars-1	-0.217087	4.6106e-07	-0.672598
C30G12.6(ok2389) II.	fbxa-108	0.0525347	1	0.228352		dpy-13(m399)IV.	hbl-1	-0.659309	1.85972e-37	-1.72712
C30G12.6(ok2389) II.	fbxa-210	-0.560375	0.00133495	-1.28853		dpy-13(m399)IV.	hgrs-1	0.912596	2.92847e-50	2.02125
C30G12.6(ok2389) II.	fox-1	-0.257658	0.14156	-0.53934		dpy-13(m399)IV.	hmg-3	-0.0735434	0.14306	-0.330304
C30G12.6(ok2389) II.	hcp-2	synthetic lethal				dpy-13(m399)IV.	hmg-4	-0.655454	7.34565e-36	-1.71793
C30G12.6(ok2389) II.	her-1	0.351679	0.472837	0.968701		dpy-13(m399)IV.	hoe-1	0.158002	0.0707079	0.221842
C30G12.6(ok2389) II.	hil-2	0.0695646	1	0.2705		dpy-13(m399)IV.	hpo-21	-0.539048	4.45502e-11	-1.44035
C30G12.6(ok2389) II.	hil-4	0.175138	1	0.531782		dpy-13(m399)IV.	iftb-1	0.679907	1.03863e-14	1.46638
C30G12.6(ok2389) II.	hil-5	-0.580328	0.0593421	-1.33791		dpy-13(m399)IV.	imp-2	-0.302851	1.63229e-07	-0.877113
C30G12.6(ok2389) II.	him-17	0.0911839	1	0.324005		dpy-13(m399)IV.	ins-11	0.411393	5.76054e-09	0.82608
C30G12.6(ok2389) II.	him-3	-0.122625	0.624471	-0.205148		dpy-13(m399)IV.	K07C5.4	-0.519984	1.76167e-08	-1.39489
C30G12.6(ok2389) II.	him-5	-0.375145	0.378432	-0.830108		dpy-13(m399)IV.	kin-2	-0.696135	1.22164e-17	-1.81494
C30G12.6(ok2389) II.	him-8	0.264634	1	0.753275		dpy-13(m399)IV.	lin-23	-0.00532086	0.914797	-0.16762
C30G12.6(ok2389) II.	hmg-20	0.28952	0.704627	0.814864		dpy-13(m399)IV.	lon-2	0.443811	9.16891e-11	0.903382
C30G12.6(ok2389) II.	hpo-9	-0.0684867	0.771932	-0.071162		dpy-13(m399)IV.	M195.2	-0.16095	0.000447379	-0.538735
C30G12.6(ok2389) II.	htp-1	-0.312675	0.158377	-0.6755		dpy-13(m399)IV.	mex-6	0.430052	7.56556e-10	0.870572
C30G12.6(ok2389) II.	htp-3	-0.187934	0.400991	-0.366781		dpy-13(m399)IV.	mog-1	-0.603911	2.2252e-28	-1.59502
C30G12.6(ok2389) II.	htz-1	synthetic lethal				dpy-13(m399)IV.	mom-2	0.074907	0.106617	0.023692
C30G12.6(ok2389) II.	K06B9.4	-0.180498	0.773094	-0.348377		dpy-13(m399)IV.	mrpl-10	-0.948134	3.75444e-51	-2.41586
C30G12.6(ok2389) II.	klp-16	-0.25213	0.815983	-0.525658		dpy-13(m399)IV.	mrpl-2	-0.322102	1.47417e-09	-0.923018
C30G12.6(ok2389) II.	klp-18	-0.305327	0.362109	-0.657315		dpy-13(m399)IV.	mrpl-50	0.70093	1.23593e-24	1.51651
C30G12.6(ok2389) II.	klp-3	-0.323634	0.316715	-0.702624		dpy-13(m399)IV.	nas-37	0.288857	5.5519e-11	0.533879
C30G12.6(ok2389) II.	klp-7	-0.475143	0.346909	-1.07759		dpy-13(m399)IV.	nmy-1	-0.224556	2.72459e-05	-0.69041
C30G12.6(ok2389) II.	lex-1	0.0618188	1	0.25133		dpy-13(m399)IV.	nol-1	0.434631	2.93166e-09	0.881493
C30G12.6(ok2389) II.	lipl-3	0.268958	1	0.763975		dpy-13(m399)IV.	npp-21	-0.707879	3.95497e-31	-1.84294
C30G12.6(ok2389) II.	lipl-5	-0.0731748	0.868493	-0.0827644		dpy-13(m399)IV.	nrf-6	-0.229283	2.60316e-05	-0.701681
C30G12.6(ok2389) II.	lips-9	0.294073	1	0.826132		dpy-13(m399)IV.	ostb-1	0.13742	0.0056059	0.17276
C30G12.6(ok2389) II.	M01E11.2	0.0936302	1	0.330059		dpy-13(m399)IV.	phb-2	0.353528	4.09836e-06	0.688095
C30G12.6(ok2389) II.	mbk-2	-0.121844	0.576092	-0.203215		dpy-13(m399)IV.	pole-2	-0.125532	0.0146009	-0.454277
C30G12.6(ok2389) II.	mei-1	0.279555	0.833914	0.790204		dpy-13(m399)IV.	ppp-1	-0.52091	6.68091e-10	-1.3971
C30G12.6(ok2389) II.	mesp-1	0.0316467	1	0.176657		dpy-13(m399)IV.	rab-7	0.200732	0.000875731	0.323736
C30G12.6(ok2389) II.	mmab-1	0.160026	1	0.494382		dpy-13(m399)IV.	rbx-1	-0.567226	1.12316e-27	-1.50754
C30G12.6(ok2389) II.	mre-11	-0.17447	0.408868	-0.333458		dpy-13(m399)IV.	rheb-1	0.151293	4.46707e-05	0.205842
C30G12.6(ok2389) II.	mrt-2	-0.078472	1	-0.0958746		dpy-13(m399)IV.	rol-6	0.77588	1.92153e-15	1.69524
C30G12.6(ok2389) II.	nhr-2	0.284247	0.915197	0.801815		dpy-13(m399)IV.	sams-1	0.0829009	0.304727	0.0427542
C30G12.6(ok2389) II.	npp-18	-0.723897	0.00241264	-1.69323		dpy-13(m399)IV.	sams-5	-0.327713	5.76163e-10	-0.936398
C30G12.6(ok2389) II.	pept-3	-0.561965	0.0125508	-1.29247		dpy-13(m399)IV.	sas-4	-0.552432	3.01832e-19	-1.47227
C30G12.6(ok2389) II.	pgl-1	0.0494448	1	0.220705		dpy-13(m399)IV.	sdc-2	0.240091	0.0066713	0.417591
C30G12.6(ok2389) II.	pme-3	-0.436718	0.0896179	-0.982493		dpy-13(m399)IV.	sec-10	0.0177494	0.687335	-0.112606
C30G12.6(ok2389) II.	rad-50	-0.109886	0.928238	-0.173621		dpy-13(m399)IV.	sec-24.2	0.0531864	0.309794	-0.0281031
C30G12.6(ok2389) II.	rad-51	-0.0481893	0.797061	-0.0209282		dpy-13(m399)IV.	sem-5	-0.524954	1.16583e-26	-1.40674
C30G12.6(ok2389) II.	rec-8	-0.0909836	0.849175	-0.126839		dpy-13(m399)IV.	sex-1	-0.0123079	0.848658	-0.184281
C30G12.6(ok2389) II.	rfs-1	-0.163632	0.492094	-0.306636		dpy-13(m399)IV.	sma-1	-0.116261	0.0154629	-0.432169
C30G12.6(ok2389) II.	rpa-2	0.42796	0.740055	1.15749		dpy-13(m399)IV.	sma-3	-0.288847	2.15477e-07	-0.843719
C30G12.6(ok2389) II.	rsa-1	0.40109	0.0542263	1.09099		dpy-13(m399)IV.	sma-4	-0.966947	7.64222e-42	-2.46072
C30G12.6(ok2389) II.	scc-1	0.183671	1	0.5529		dpy-13(m399)IV.	spc-1	0.183015	8.03719e-05	0.281487
C30G12.6(ok2389) II.	sdc-1	0.0436718	1	0.206418		dpy-13(m399)IV.	T02H6.11	0.276631	2.30747e-06	0.504724
C30G12.6(ok2389) II.	sdc-2	-0.137465	0.807074	-0.241875		dpy-13(m399)IV.	T12A2.2	-0.512438	1.2411e-16	-1.37689
C30G12.6(ok2389) II.	sel-10	-0.11981	0.722621	-0.198182		dpy-13(m399)IV.	T22D1.4	0.170404	3.33105e-05	0.251414
C30G12.6(ok2389) II.	set-2	-0.0311949	0.986918	0.0211311		dpy-13(m399)IV.	taf-1	0.188858	0.000324014	0.295421
C30G12.6(ok2389) II.	sex-1	-0.319521	0.270114	-0.692443		dpy-13(m399)IV.	tag-144	0.261241	2.31506e-07	0.468024
C30G12.6(ok2389) II.	sgo-1	-0.209338	0.517727	-0.419754		dpy-13(m399)IV.	ulp-4	0.0803826	0.172701	0.0367492
C30G12.6(ok2389) II.	skr-12	0.15008	1	0.469766		dpy-13(m399)IV.	unc-116	0.580275	3.24482e-23	1.22879
C30G12.6(ok2389) II.	skr-2	-0.338696	0.37363	-0.739901		dpy-13(m399)IV.	unc-62	0.00368085	0.961145	-0.146154
C30G12.6(ok2389) II.	smk-1	0.108025	1	0.365685		dpy-13(m399)IV.	vps-16	0.182075	0.000135299	0.279246
C30G12.6(ok2389) II.	srgp-1	0.193654	1	0.577608		dpy-13(m399)IV.	Y49A3A.1	-0.101533	0.0239126	-0.397047
C30G12.6(ok2389) II.	sur-7	0.0778764	1	0.291071		dpy-13(m399)IV.	ztf-19	-0.0860661	0.102407	-0.360166
C30G12.6(ok2389) II.	syp-2	-0.0427998	1	-0.00758965		dpy-13(m399)IV.	zyg-12	-0.543416	1.78814e-33	-1.45077
C30G12.6(ok2389) II.	syp-3	-0.248061	0.46622	-0.515588		dpy-18(ok162) III.	adt-2	1.5246	5.08352e-60	3.48065
C30G12.6(ok2389) II.	T06G6.8	-0.217332	0.539847	-0.439538		dpy-18(ok162) III.	ani-2	-0.0830481	0.456072	-0.352969
C30G12.6(ok2389) II.	T08D2.7	-0.364457	0.207959	-0.803656		dpy-18(ok162) III.	attf-3	0.0699397	0.299184	0.0118469
C30G12.6(ok2389) II.	T12F5.1	-0.0489943	1	-0.0229204		dpy-18(ok162) III.	blmp-1	-0.154143	0.0491723	-0.522503
C30G12.6(ok2389) II.	tac-1	-0.00779532	1	0.0790425		dpy-18(ok162) III.	C02B10.5	-0.0300549	0.590934	-0.226601
C30G12.6(ok2389) II.	thoc-2	-0.259453	0.472837	-0.543783		dpy-18(ok162) III.	C08H9.2	0.0168818	0.883433	-0.114675
C30G12.6(ok2389) II.	top-1	synthetic lethal				dpy-18(ok162) III.	C10A4.7	0.281506	0.00529139	0.51635
C30G12.6(ok2389) II.	ula-1	-0.394579	0.212829	-0.878204		dpy-18(ok162) III.	C14A4.11	-0.148091	0.0500955	-0.508071
C30G12.6(ok2389) II.	unc-71	-0.15376	0.837309	-0.282205		dpy-18(ok162) III.	C18E9.2	0.0506549	0.689896	-0.0341397
C30G12.6(ok2389) II.	unc-86	-0.509352	0.1678	-1.16225		dpy-18(ok162) III.	cap-2	-0.0928174	0.286103	-0.376265
C30G12.6(ok2389) II.	viln-1	-0.153345	0.493928	-0.281178		dpy-18(ok162) III.	cdtl-7	-0.316504	5.23949e-07	-0.90967
C30G12.6(ok2389) II.	wdr-5.3	-0.0955434	0.808647	-0.138124		dpy-18(ok162) III.	ceh-13	0.671364	7.96852e-18	1.44601
C30G12.6(ok2389) II.	xnd-1	0.450317	0.0510522	1.21282		dpy-18(ok162) III.	clec-1	0.724416	2.26123e-24	1.57252
C30G12.6(ok2389) II.	Y43E12A.3	-0.091606	0.935247	-0.12838		dpy-18(ok162) III.	col-38	0.832578	8.3465e-19	1.83044
C30G12.6(ok2389) II.	Y53C12B.1	-0.181971	0.756999	-0.352022		dpy-18(ok162) III.	cul-1	-0.322305	4.0408e-07	-0.923502
C30G12.6(ok2389) II.	Y60A3A.16	0.0863582	1	0.312062		dpy-18(ok162) III.	D2085.3	0.874084	1.56378e-13	1.92941
C30G12.6(ok2389) II.	Y60A3A.19	-0.0467527	1	-0.0173727		dpy-18(ok162) III.	dlc-1	-0.116113	0.264781	-0.431816
C30G12.6(ok2389) II.	Y65B4BR.5	0.356323	0.377944	0.980195		dpy-18(ok162) III.	dpy-10	0.646191	2.47559e-22	1.38598
C30G12.6(ok2389) II.	zhp-3	0.118419	1	0.391409		dpy-18(ok162) III.	dpy-11	-0.12583	0.379157	-0.454986
C30G12.6(ok2389) II.	ZK328.4	0.284108	0.740201	0.801471		dpy-18(ok162) III.	dpy-13	0.221798	0.0219085	0.373968
cep-1(lg12501) I.	"sep-1	0.193306	0.850116	0.576747		dpy-18(ok162) III.	dpy-18	-0.323823	0.000255951	-0.927122
cep-1(lg12501) I.	arp-6	0.0885901	1	0.317586		dpy-18(ok162) III.	dpy-2	0.095204	0.220481	0.0720924
cep-1(lg12501) I.	atl-1	-0.889468	0.0959172	-2.103		dpy-18(ok162) III.	dpy-20	0.752993	2.01751e-10	1.64066
cep-1(lg12501) I.	brc-1	-0.937473	0.135478	-2.22181		dpy-18(ok162) III.	dpy-23	0.0896177	0.340942	0.0587713
cep-1(lg12501) I.	brd-1	-0.849184	0.0315114	-2.0033		dpy-18(ok162) III.	dpy-27	0.193418	0.000553969	0.306294
cep-1(lg12501) I.	C05C10.5	0.228861	1	0.664739		dpy-18(ok162) III.	dpy-28	-0.0512085	0.515492	-0.277044
cep-1(lg12501) I.	C30A5.3	0.101109	1	0.34857		dpy-18(ok162) III.	dpy-3	0.282503	0.000914245	0.518726
cep-1(lg12501) I.	C30G12.6	0.31093	0.810797	0.867853		dpy-18(ok162) III.	dpy-30	-0.57222	1.15408e-08	-1.51945
cep-1(lg12501) I.	C34B2.4	-0.622267	0.449761	-1.44171		dpy-18(ok162) III.	dpy-4	-0.128551	0.0837337	-0.461476
cep-1(lg12501) I.	C34F6.1	-0.244231	0.943981	-0.506109		dpy-18(ok162) III.	dpy-6	0.551557	1.49764e-08	1.16032
cep-1(lg12501) I.	C36C9.4	-0.0805651	1	-0.101055		dpy-18(ok162) III.	dpy-7	0.305431	0.000653864	0.573401
cep-1(lg12501) I.	C41G7.3	-0.582177	0.473283	-1.34249		dpy-18(ok162) III.	dpy-8	0.354912	6.11438e-12	0.691393
cep-1(lg12501) I.	cec-5	0.239165	1	0.690243		dpy-18(ok162) III.	dpy-9	-0.231927	0.00165502	-0.707987
cep-1(lg12501) I.	cep-1	0.333873	0.809056	0.924634		dpy-18(ok162) III.	eat-3	-0.0481776	0.641783	-0.269816
cep-1(lg12501) I.	chk-2	-0.680295	0.367427	-1.58532		dpy-18(ok162) III.	egl-18	0.508352	1.06506e-05	1.05729
cep-1(lg12501) I.	cki-2	0.610934	0.745218	1.61033		dpy-18(ok162) III.	eif-1.A	0.61588	1.49495e-14	1.3137
cep-1(lg12501) I.	clec-64	-1.24315	0.0364409	-2.97833		dpy-18(ok162) III.	eif-3.F	0.484468	1.25581e-08	1.00033
cep-1(lg12501) I.	coh-1	-1.02945	0.000787878	-2.44944		dpy-18(ok162) III.	enol-1	0.0891484	0.224573	0.0576522
cep-1(lg12501) I.	coh-3	0.354008	0.809867	0.974466		dpy-18(ok162) III.	epi-1	0.496079	4.08623e-09	1.02802
cep-1(lg12501) I.	D2085.6	0.14715	1	0.462515		dpy-18(ok162) III.	etr-1	0.67137	3.80255e-19	1.44602
cep-1(lg12501) I.	dcr-1	0.258662	1	0.738494		dpy-18(ok162) III.	F09E5.2	0.0989207	0.274812	0.0809551
cep-1(lg12501) I.	dhc-3	0.477879	0.220227	1.28103		dpy-18(ok162) III.	F33H1.3	0.215262	0.0127462	0.358384
cep-1(lg12501) I.	dpy-21	0.458942	0.54173	1.23417		dpy-18(ok162) III.	F42A8.1	0.100691	0.12545	0.0851756
cep-1(lg12501) I.	dpy-26	0.274953	1	0.778814		dpy-18(ok162) III.	F49C12.11	0.793201	1.08337e-43	1.73654
cep-1(lg12501) I.	dpy-27	0.578159	0.187893	1.52921		dpy-18(ok162) III.	F54D5.11	0.761349	1.84584e-11	1.66059
cep-1(lg12501) I.	dpy-28	0.0256913	1	0.161918		dpy-18(ok162) III.	F54D5.5	0.262882	0.00182067	0.471938
cep-1(lg12501) I.	duo-1	0.183627	1	0.552792		dpy-18(ok162) III.	far-1	0.0229444	0.753297	-0.100218
cep-1(lg12501) I.	ess-2	0.158241	1	0.489963		dpy-18(ok162) III.	fat-3	0.171596	0.00430351	0.254258
cep-1(lg12501) I.	F13D12.5	0.190233	1	0.569142		dpy-18(ok162) III.	gei-13	0.171503	6.26375e-05	0.254036
cep-1(lg12501) I.	F17C11.10	-0.0836284	1	-0.108636		dpy-18(ok162) III.	glf-1	0.357515	6.49146e-10	0.697601
cep-1(lg12501) I.	F25G6.9	-0.0780152	1	-0.0947439		dpy-18(ok162) III.	gon-14	0.0451731	0.537919	-0.0472118
cep-1(lg12501) I.	F26B1.2	0.237209	1	0.6854		dpy-18(ok162) III.	hars-1	0.642432	3.24433e-23	1.37702
cep-1(lg12501) I.	F31C3.2	-0.375274	0.41375	-0.830428		dpy-18(ok162) III.	hbl-1	0.716738	3.32487e-16	1.55421
cep-1(lg12501) I.	F33H1.3	0.0287531	1	0.169496		dpy-18(ok162) III.	hgrs-1	1.32206	2.69694e-55	2.99767
cep-1(lg12501) I.	F33H2.6	0.576941	0.0712464	1.5262		dpy-18(ok162) III.	hmg-3	0.618232	1.84198e-13	1.31931
cep-1(lg12501) I.	F52H3.4	-0.0583064	1	-0.0459669		dpy-18(ok162) III.	hmg-4	-0.132669	0.0312688	-0.471296
cep-1(lg12501) I.	fbxa-107	0.526976	0.155575	1.40254		dpy-18(ok162) III.	hoe-1	-0.10863	0.099186	-0.413971
cep-1(lg12501) I.	fbxa-108	-0.0189696	1	0.0513874		dpy-18(ok162) III.	hpo-21	0.875796	7.83187e-19	1.9335
cep-1(lg12501) I.	fbxa-210	0.319401	0.928238	0.888817		dpy-18(ok162) III.	iftb-1	0.921309	3.76115e-32	2.04203
cep-1(lg12501) I.	fox-1	0.310334	0.809437	0.866377		dpy-18(ok162) III.	imp-2	0.239697	0.000245541	0.416651
cep-1(lg12501) I.	hcp-2	0.511664	0.371491	1.36465		dpy-18(ok162) III.	ins-11	-0.0298782	0.644505	-0.226179
cep-1(lg12501) I.	her-1	0.66359	0.112973	1.74065		dpy-18(ok162) III.	K07C5.4	0.626703	1.25127e-12	1.33951
cep-1(lg12501) I.	hil-2	0.386125	0.909229	1.05395		dpy-18(ok162) III.	kin-2	-0.258133	0.000129135	-0.770478
cep-1(lg12501) I.	hil-4	0.388094	1	1.05882		dpy-18(ok162) III.	lin-23	0.1199	0.0563566	0.130981
cep-1(lg12501) I.	hil-5	-0.244876	0.746131	-0.507706		dpy-18(ok162) III.	lon-2	0.857081	3.8943e-17	1.88887
cep-1(lg12501) I.	him-17	0.743187	0.0119986	1.93764		dpy-18(ok162) III.	M195.2	0.200491	0.0299909	0.32316
cep-1(lg12501) I.	him-3	0.108653	1	0.36724		dpy-18(ok162) III.	mex-6	0.0975134	0.281956	0.0775993
cep-1(lg12501) I.	him-5	0.696922	0.00138575	1.82314		dpy-18(ok162) III.	mog-1	-0.144399	0.0760789	-0.499267
cep-1(lg12501) I.	him-8	0.315023	0.750864	0.877982		dpy-18(ok162) III.	mom-2	-0.0496563	0.569572	-0.273343
cep-1(lg12501) I.	hmg-20	-0.264697	0.935247	-0.55676		dpy-18(ok162) III.	mrpl-10	0.530209	2.02872e-07	1.10941
cep-1(lg12501) I.	hpo-9	0.347494	0.250713	0.958345		dpy-18(ok162) III.	mrpl-2	0.141723	0.0461391	0.183021
cep-1(lg12501) I.	htp-1	0.039583	1	0.196298		dpy-18(ok162) III.	mrpl-50	0.0857381	0.247893	0.0495198
cep-1(lg12501) I.	htp-3	-1.76283	6.63807e-06	-4.26448		dpy-18(ok162) III.	nas-37	0.165848	0.0171939	0.24055
cep-1(lg12501) I.	htz-1	0.213099	1	0.625732		dpy-18(ok162) III.	nmy-1	0.476804	3.43304e-08	0.982059
cep-1(lg12501) I.	K06B9.4	0.162743	1	0.501105		dpy-18(ok162) III.	nol-1	0.365385	2.19268e-08	0.716368
cep-1(lg12501) I.	klp-16	0.603708	0.0189215	1.59244		dpy-18(ok162) III.	npp-21	-0.917514	1.97941e-14	-2.34284
cep-1(lg12501) I.	klp-18	-0.0702744	1	-0.0755864		dpy-18(ok162) III.	nrf-6	0.0482341	0.55347	-0.0399124
cep-1(lg12501) I.	klp-3	0.246707	1	0.708906		dpy-18(ok162) III.	ostb-1	0.418924	2.74591e-05	0.844038
cep-1(lg12501) I.	klp-7	-0.155434	1	-0.286348		dpy-18(ok162) III.	phb-2	0.0566964	0.526072	-0.0197332
cep-1(lg12501) I.	lex-1	-0.0708066	1	-0.0769034		dpy-18(ok162) III.	pole-2	0.3248	9.88626e-05	0.619588
cep-1(lg12501) I.	lipl-3	-0.554413	0.24433	-1.27378		dpy-18(ok162) III.	ppp-1	0.711784	8.59068e-22	1.54239
cep-1(lg12501) I.	lipl-5	-0.220037	0.701373	-0.446233		dpy-18(ok162) III.	rab-7	0.584392	5.61231e-09	1.23861
cep-1(lg12501) I.	lips-9	-0.0498785	1	-0.0251086		dpy-18(ok162) III.	rbx-1	0.142101	0.075661	0.183924
cep-1(lg12501) I.	M01E11.2	-0.807349	0.00815809	-1.89976		dpy-18(ok162) III.	rheb-1	0.0388093	0.613631	-0.062387
cep-1(lg12501) I.	mbk-2	0.304091	1	0.850927		dpy-18(ok162) III.	rol-6	-0.445977	2.4415e-11	-1.21841
cep-1(lg12501) I.	mei-1	0.114566	1	0.381873		dpy-18(ok162) III.	sams-1	0.596787	2.79506e-14	1.26817
cep-1(lg12501) I.	mesp-1	-0.14181	1	-0.252629		dpy-18(ok162) III.	sams-5	-0.0741057	0.279689	-0.331645
cep-1(lg12501) I.	mmab-1	0.443073	0.517718	1.19489		dpy-18(ok162) III.	sas-4	0.118383	0.0948807	0.127364
cep-1(lg12501) I.	mre-11	-0.41348	0.344408	-0.924981		dpy-18(ok162) III.	sdc-2	-0.0491888	0.581781	-0.272228
cep-1(lg12501) I.	mrt-2	0.296691	1	0.832613		dpy-18(ok162) III.	sec-10	0.746936	8.75647e-25	1.62622
cep-1(lg12501) I.	nhr-2	0.00329507	1	0.10649		dpy-18(ok162) III.	sec-24.2	0.276377	0.000332613	0.504119
cep-1(lg12501) I.	npp-18	-0.331115	0.470263	-0.721139		dpy-18(ok162) III.	sem-5	0.47391	0.000294887	0.975158
cep-1(lg12501) I.	pept-3	-0.652523	0.0959172	-1.51659		dpy-18(ok162) III.	sex-1	0.229818	0.0216227	0.393093
cep-1(lg12501) I.	pgl-1	-0.51364	0.203471	-1.17287		dpy-18(ok162) III.	sma-1	0.53562	8.64723e-11	1.12231
cep-1(lg12501) I.	pme-3	-0.712445	0.0737497	-1.66489		dpy-18(ok162) III.	sma-3	-0.0348695	0.650467	-0.238082
cep-1(lg12501) I.	rad-50	-0.875583	0.0823397	-2.06863		dpy-18(ok162) III.	sma-4	-0.403259	6.03438e-14	-1.11655
cep-1(lg12501) I.	rad-51	-0.197548	0.925374	-0.390573		dpy-18(ok162) III.	spc-1	-0.4865	2.08956e-07	-1.31504
cep-1(lg12501) I.	rec-8	-0.529681	0.211606	-1.21257		dpy-18(ok162) III.	T02H6.11	0.340921	6.08727e-06	0.658031
cep-1(lg12501) I.	rfs-1	-0.723469	0.0259325	-1.69217		dpy-18(ok162) III.	T12A2.2	-0.547288	1.39463e-16	-1.46
cep-1(lg12501) I.	rpa-2	-1.8341	3.40011e-08	-4.44086		dpy-18(ok162) III.	T22D1.4	-0.255952	0.000413446	-0.765276
cep-1(lg12501) I.	rsa-1	-0.183455	0.848713	-0.355696		dpy-18(ok162) III.	taf-1	0.183283	0.0196601	0.282126
cep-1(lg12501) I.	scc-1	-0.503784	0.213228	-1.14847		dpy-18(ok162) III.	tag-144	-0.0320783	0.667909	-0.231426
cep-1(lg12501) I.	sdc-1	0.118786	1	0.392318		dpy-18(ok162) III.	ulp-4	-0.31956	0.0011007	-0.916957
cep-1(lg12501) I.	sdc-2	-0.236315	0.639293	-0.486518		dpy-18(ok162) III.	unc-116	0.243273	0.00173957	0.42518
cep-1(lg12501) I.	sel-10	0.0245455	1	0.159082		dpy-18(ok162) III.	unc-62	-0.050734	0.500306	-0.275912
cep-1(lg12501) I.	set-2	-0.486177	0.479777	-1.1049		dpy-18(ok162) III.	vps-16	0.0952347	0.230668	0.0721656
cep-1(lg12501) I.	sex-1	0.299244	1	0.838931		dpy-18(ok162) III.	Y49A3A.1	-0.436353	1.45327e-06	-1.19546
cep-1(lg12501) I.	sgo-1	-1.98918	1.02268e-06	-4.82466		dpy-18(ok162) III.	ztf-19	0.464247	1.08462e-10	0.952114
cep-1(lg12501) I.	skr-12	-0.217951	0.8673	-0.44107		dpy-18(ok162) III.	zyg-12	0.232485	0.00324383	0.399455
cep-1(lg12501) I.	skr-2	-0.741986	0.0498154	-1.738		dpy-2(e8)II.	adt-2	0.32147	1.63392e-08	0.611647
cep-1(lg12501) I.	smk-1	-0.246359	0.935539	-0.511375		dpy-2(e8)II.	ani-2	-0.656368	2.72383e-13	-1.72011
cep-1(lg12501) I.	srgp-1	-0.216381	1	-0.437184		dpy-2(e8)II.	attf-3	-0.179833	0.0148296	-0.583763
cep-1(lg12501) I.	sur-7	-0.343509	0.512273	-0.751813		dpy-2(e8)II.	blmp-1	-0.824891	5.65904e-14	-2.12197
cep-1(lg12501) I.	syp-2	0.355276	0.890812	0.977604		dpy-2(e8)II.	C02B10.5	-0.377051	6.57883e-06	-1.05405
cep-1(lg12501) I.	syp-3	-0.480485	0.173072	-1.09081		dpy-2(e8)II.	C08H9.2	0.185944	0.127554	0.288472
cep-1(lg12501) I.	T06G6.8	-0.25095	0.601766	-0.522739		dpy-2(e8)II.	C10A4.7	-0.225861	0.012776	-0.693521
cep-1(lg12501) I.	T08D2.7	-0.0616503	1	-0.0542427		dpy-2(e8)II.	C14A4.11	-0.378898	0.000192794	-1.05845
cep-1(lg12501) I.	T12F5.1	0.211437	1	0.621619		dpy-2(e8)II.	C18E9.2	-0.155667	0.163086	-0.526136
cep-1(lg12501) I.	tac-1	-0.661855	0.161291	-1.53968		dpy-2(e8)II.	cap-2	-0.469989	2.83316e-07	-1.27567
cep-1(lg12501) I.	thoc-2	-0.257311	0.782234	-0.538482		dpy-2(e8)II.	cdtl-7	-0.321772	9.13697e-05	-0.922231
cep-1(lg12501) I.	top-1	0.396702	0.915717	1.08013		dpy-2(e8)II.	ceh-13	0.0708431	0.312659	0.0140011
cep-1(lg12501) I.	ula-1	0.378856	0.328912	1.03596		dpy-2(e8)II.	clec-1	-1.36471	3.14093e-60	-3.40923
cep-1(lg12501) I.	unc-71	-0.626724	0.0679778	-1.45274		dpy-2(e8)II.	col-38	-0.138883	0.0610595	-0.486113
cep-1(lg12501) I.	unc-86	-0.475367	0.222915	-1.07815		dpy-2(e8)II.	cul-1	-0.894744	1.33525e-18	-2.28854
cep-1(lg12501) I.	viln-1	-0.854366	0.0404412	-2.01613		dpy-2(e8)II.	D2085.3	0.645391	9.75809e-12	1.38407
cep-1(lg12501) I.	wdr-5.3	0.0457117	1	0.211467		dpy-2(e8)II.	dlc-1	-0.606432	3.13176e-20	-1.60103
cep-1(lg12501) I.	xnd-1	-0.914311	0.00978027	-2.16448		dpy-2(e8)II.	dpy-10	1.14435	8.13072e-44	2.5739
cep-1(lg12501) I.	Y43E12A.3	0.0908544	1	0.32319		dpy-2(e8)II.	dpy-11	0.520639	6.74129e-06	1.08659
cep-1(lg12501) I.	Y53C12B.1	synthetic lethal				dpy-2(e8)II.	dpy-13	0.203111	0.0403852	0.329408
cep-1(lg12501) I.	Y60A3A.16	-1.06665	0.069142	-2.54152		dpy-2(e8)II.	dpy-18	-0.164811	0.0843613	-0.547941
cep-1(lg12501) I.	Y60A3A.19	-0.22112	0.943981	-0.448914		dpy-2(e8)II.	dpy-2	0.329022	6.42108e-05	0.629657
cep-1(lg12501) I.	Y65B4BR.5	-1.04024	0.000531409	-2.47615		dpy-2(e8)II.	dpy-20	-0.151984	0.0327544	-0.517355
cep-1(lg12501) I.	zhp-3	-1.0757	0.00370054	-2.56391		dpy-2(e8)II.	dpy-23	-0.354261	0.000270052	-0.999704
cep-1(lg12501) I.	ZK328.4	-0.811616	0.0220341	-1.91033		dpy-2(e8)II.	dpy-27	0.092911	0.261196	0.0666243
cki-2(ok2105) II.	"sep-1	0.0546513	1	0.233591		dpy-2(e8)II.	dpy-28	0.0128168	0.871757	-0.124369
cki-2(ok2105) II.	arp-6	-0.185871	0.00644113	-0.361674		dpy-2(e8)II.	dpy-3	1.01943	1.95626e-25	2.276
cki-2(ok2105) II.	atl-1	-0.0326396	0.0110896	0.0175556		dpy-2(e8)II.	dpy-30	0.316405	0.000130356	0.59957
cki-2(ok2105) II.	brc-1	0.0150027	0.949386	0.135465		dpy-2(e8)II.	dpy-4	-1.00109	1.05807e-21	-2.54213
cki-2(ok2105) II.	brd-1	-0.237427	0.0015332	-0.48927		dpy-2(e8)II.	dpy-6	-0.00497254	0.945766	-0.166789
cki-2(ok2105) II.	C05C10.5	0.085027	1	0.308767		dpy-2(e8)II.	dpy-7	0.812154	3.992e-27	1.78174
cki-2(ok2105) II.	C30A5.3	0.0440974	1	0.207471		dpy-2(e8)II.	dpy-8	0.347837	5.02886e-05	0.674523
cki-2(ok2105) II.	C30G12.6	0.0111193	1	0.125854		dpy-2(e8)II.	dpy-9	0.574133	4.6216e-10	1.21415
cki-2(ok2105) II.	C34B2.4	-0.243821	0.00610664	-0.505095		dpy-2(e8)II.	eat-3	-0.159835	0.0229721	-0.536075
cki-2(ok2105) II.	C34F6.1	-0.0186139	0.634269	0.0522676		dpy-2(e8)II.	egl-18	0.0421458	0.521059	-0.0544307
cki-2(ok2105) II.	C36C9.4	0.0373197	1	0.190697		dpy-2(e8)II.	eif-1.A	-0.281424	2.67738e-12	-0.826018
cki-2(ok2105) II.	C41G7.3	0.0635977	1	0.255732		dpy-2(e8)II.	eif-3.F	0.0104459	0.911975	-0.130023
cki-2(ok2105) II.	cec-5	-0.101336	0.00807606	-0.152461		dpy-2(e8)II.	enol-1	0.00800298	0.930581	-0.135848
cki-2(ok2105) II.	cep-1	0.0191425	0.84629	0.145711		dpy-2(e8)II.	epi-1	0.38026	1.34711e-08	0.751839
cki-2(ok2105) II.	chk-2	0.136654	1	0.436538		dpy-2(e8)II.	etr-1	-0.0615923	0.578182	-0.301805
cki-2(ok2105) II.	cki-2	0.100928	1	0.34812		dpy-2(e8)II.	F09E5.2	-0.134655	0.143604	-0.476031
cki-2(ok2105) II.	clec-64	0.00992986	0.243652	0.12291		dpy-2(e8)II.	F33H1.3	0.132788	0.0203366	0.161715
cki-2(ok2105) II.	coh-1	0.0427179	1	0.204057		dpy-2(e8)II.	F42A8.1	0.357049	4.9756e-07	0.69649
cki-2(ok2105) II.	coh-3	0.142089	1	0.449991		dpy-2(e8)II.	F49C12.11	-0.0519337	0.591305	-0.278773
cki-2(ok2105) II.	D2085.6	0.0831977	1	0.30424		dpy-2(e8)II.	F54D5.11	-1.2042	2.92083e-15	-3.02647
cki-2(ok2105) II.	dcr-1	0.0569311	1	0.239233		dpy-2(e8)II.	F54D5.5	0.120009	0.151654	0.131242
cki-2(ok2105) II.	dhc-3	0.0371299	1	0.190227		dpy-2(e8)II.	far-1	0.330311	2.51698e-05	0.632731
cki-2(ok2105) II.	dpy-21	0.059363	1	0.245252		dpy-2(e8)II.	fat-3	-0.544139	5.09207e-07	-1.45249
cki-2(ok2105) II.	dpy-26	0.0732537	1	0.27963		dpy-2(e8)II.	gei-13	0.519654	8.66946e-12	1.08424
cki-2(ok2105) II.	dpy-27	0.050758	1	0.223955		dpy-2(e8)II.	glf-1	-0.42985	0.00112633	-1.17995
cki-2(ok2105) II.	dpy-28	-0.163542	0.00680159	-0.306414		dpy-2(e8)II.	gon-14	0.406759	8.12437e-07	0.815028
cki-2(ok2105) II.	duo-1	0.0256036	1	0.161701		dpy-2(e8)II.	hars-1	-0.0339989	0.760523	-0.236006
cki-2(ok2105) II.	ess-2	-0.0384071	7.54285e-05	0.00328164		dpy-2(e8)II.	hbl-1	-0.0432286	0.65382	-0.258015
cki-2(ok2105) II.	F13D12.5	-0.199691	0.00609834	-0.395877		dpy-2(e8)II.	hgrs-1	-0.593381	4.33747e-28	-1.56991
cki-2(ok2105) II.	F17C11.10	-0.0391504	0.00978027	0.00144207		dpy-2(e8)II.	hmg-3	0.108397	0.313275	0.103553
cki-2(ok2105) II.	F25G6.9	synthetic lethal				dpy-2(e8)II.	hmg-4	-0.5687	2.71121e-10	-1.51106
cki-2(ok2105) II.	F26B1.2	-0.0929604	0.0092589	-0.131732		dpy-2(e8)II.	hoe-1	-0.261462	0.00107698	-0.778415
cki-2(ok2105) II.	F31C3.2	0.0315409	1	0.176395		dpy-2(e8)II.	hpo-21	-0.504841	2.46038e-06	-1.35878
cki-2(ok2105) II.	F33H1.3	0.0700213	1	0.27163		dpy-2(e8)II.	iftb-1	0.579991	1.53674e-10	1.22812
cki-2(ok2105) II.	F33H2.6	-0.243463	1.10458e-05	-0.504208		dpy-2(e8)II.	imp-2	-0.88583	2.17671e-16	-2.26729
cki-2(ok2105) II.	F52H3.4	0.0926742	1	0.327693		dpy-2(e8)II.	ins-11	0.225667	0.0385867	0.383195
cki-2(ok2105) II.	fbxa-107	-0.196509	1.68438e-05	-0.388004		dpy-2(e8)II.	K07C5.4	0.870385	1.96563e-44	1.92059
cki-2(ok2105) II.	fbxa-108	0.0495206	1	0.220893		dpy-2(e8)II.	kin-2	0.0922434	0.121766	0.0650324
cki-2(ok2105) II.	fbxa-210	0.0860286	1	0.311246		dpy-2(e8)II.	lin-23	-0.361285	0.00270377	-1.01646
cki-2(ok2105) II.	fox-1	0.0363933	1	0.188404		dpy-2(e8)II.	lon-2	-0.219024	0.0117785	-0.677219
cki-2(ok2105) II.	hcp-2	-0.0252011	0.227825	0.035965		dpy-2(e8)II.	M195.2	-0.258569	0.000736288	-0.771517
cki-2(ok2105) II.	her-1	-0.0324829	0.84971	0.0179435		dpy-2(e8)II.	mex-6	0.408698	1.59542e-05	0.819652
cki-2(ok2105) II.	hil-2	0.0549323	1	0.234286		dpy-2(e8)II.	mog-1	-0.248667	0.00739365	-0.747904
cki-2(ok2105) II.	hil-4	-0.276997	0.0149071	-0.587203		dpy-2(e8)II.	mom-2	0.402102	4.23847e-09	0.803923
cki-2(ok2105) II.	hil-5	0.0284867	1	0.168837		dpy-2(e8)II.	mrpl-10	0.210801	0.00292922	0.347747
cki-2(ok2105) II.	him-17	-0.603625	1.07154e-05	-1.39557		dpy-2(e8)II.	mrpl-2	-0.134809	0.0256707	-0.476399
cki-2(ok2105) II.	him-3	0.0783712	1	0.292295		dpy-2(e8)II.	mrpl-50	0.257378	8.35534e-07	0.458814
cki-2(ok2105) II.	him-5	0.0236344	1	0.156828		dpy-2(e8)II.	nas-37	-0.296092	8.61614e-07	-0.860996
cki-2(ok2105) II.	him-8	-0.121838	1.10458e-05	-0.203201		dpy-2(e8)II.	nmy-1	-0.12963	0.163595	-0.464049
cki-2(ok2105) II.	hmg-20	0.0799286	1	0.29615		dpy-2(e8)II.	nol-1	-0.161814	0.112141	-0.540795
cki-2(ok2105) II.	hpo-9	0.0596697	1	0.246011		dpy-2(e8)II.	npp-21	-0.138597	0.0233752	-0.485432
cki-2(ok2105) II.	htp-1	0.0987907	1	0.342831		dpy-2(e8)II.	nrf-6	0.210637	0.00638154	0.347354
cki-2(ok2105) II.	htp-3	0.0848256	1	0.308269		dpy-2(e8)II.	ostb-1	-0.173944	0.0165482	-0.569719
cki-2(ok2105) II.	htz-1	0.063193	1	0.254731		dpy-2(e8)II.	phb-2	0.0372093	0.65382	-0.0662023
cki-2(ok2105) II.	K06B9.4	-0.14417	0.00742497	-0.258469		dpy-2(e8)II.	pole-2	0.0147262	0.83907	-0.119816
cki-2(ok2105) II.	klp-16	0.127189	1	0.413114		dpy-2(e8)II.	ppp-1	0.480502	1.31085e-07	0.990876
cki-2(ok2105) II.	klp-18	-0.07951	0.132	-0.0984434		dpy-2(e8)II.	rab-7	0.295465	0.00379747	0.549636
cki-2(ok2105) II.	klp-3	0.0289466	1	0.169975		dpy-2(e8)II.	rbx-1	-0.00402728	0.963726	-0.164535
cki-2(ok2105) II.	klp-7	0.0767152	1	0.288197		dpy-2(e8)II.	rheb-1	0.0947809	0.231514	0.0710835
cki-2(ok2105) II.	lex-1	-0.101203	0.00840573	-0.15213		dpy-2(e8)II.	rol-6	0.0325617	0.647138	-0.0772851
cki-2(ok2105) II.	lipl-3	0.0522497	1	0.227647		dpy-2(e8)II.	sams-1	-0.0464012	0.61587	-0.265581
cki-2(ok2105) II.	lipl-5	-0.101539	0.00946948	-0.152964		dpy-2(e8)II.	sams-5	-0.355231	0.000350837	-1.00202
cki-2(ok2105) II.	lips-9	-0.182339	0.0220341	-0.352934		dpy-2(e8)II.	sas-4	-0.135283	0.015458	-0.477528
cki-2(ok2105) II.	M01E11.2	-0.0521286	1.61468e-05	-0.0306775		dpy-2(e8)II.	sdc-2	0.164852	0.033438	0.238174
cki-2(ok2105) II.	mbk-2	-0.144745	0.00713007	-0.259893		dpy-2(e8)II.	sec-10	0.0391747	0.452613	-0.0615156
cki-2(ok2105) II.	mei-1	synthetic lethal				dpy-2(e8)II.	sec-24.2	0.16565	0.0272698	0.240079
cki-2(ok2105) II.	mesp-1	-0.624983	5.79356e-05	-1.44843		dpy-2(e8)II.	sem-5	-0.0582073	0.414577	-0.293733
cki-2(ok2105) II.	mmab-1	0.0603427	1	0.247677		dpy-2(e8)II.	sex-1	-0.156965	0.0482141	-0.529233
cki-2(ok2105) II.	mre-11	-0.0397389	0.376061	-1.42549e-05		dpy-2(e8)II.	sma-1	0.114617	0.244122	0.118383
cki-2(ok2105) II.	mrt-2	0.118189	1	0.390839		dpy-2(e8)II.	sma-3	0.0579449	0.438787	-0.016756
cki-2(ok2105) II.	nhr-2	0.0221387	1	0.153126		dpy-2(e8)II.	sma-4	0.101931	0.294958	0.0881329
cki-2(ok2105) II.	npp-18	0.0305843	1	0.174028		dpy-2(e8)II.	spc-1	0.327633	2.16702e-05	0.626344
cki-2(ok2105) II.	pept-3	-0.0626821	0.00946948	-0.0567963		dpy-2(e8)II.	T02H6.11	0.912964	1.86806e-25	2.02213
cki-2(ok2105) II.	pgl-1	0.0612499	1	0.249922		dpy-2(e8)II.	T12A2.2	-0.178968	0.00107698	-0.5817
cki-2(ok2105) II.	pme-3	-0.24256	1.21798e-05	-0.501974		dpy-2(e8)II.	T22D1.4	-0.579157	1.30154e-09	-1.53599
cki-2(ok2105) II.	rad-50	-0.0228324	0.384384	0.0418274		dpy-2(e8)II.	taf-1	-0.132067	0.279894	-0.469861
cki-2(ok2105) II.	rad-51	-0.074513	0.00894429	-0.0860763		dpy-2(e8)II.	tag-144	0.0878907	0.288257	0.0546529
cki-2(ok2105) II.	rec-8	0.0507348	1	0.223898		dpy-2(e8)II.	ulp-4	0.0687431	0.251448	0.00899353
cki-2(ok2105) II.	rfs-1	0.0764717	1	0.287594		dpy-2(e8)II.	unc-116	-0.731202	3.83777e-18	-1.89856
cki-2(ok2105) II.	rpa-2	0.0689261	1	0.268919		dpy-2(e8)II.	unc-62	-0.0760567	0.252306	-0.336297
cki-2(ok2105) II.	rsa-1	-0.209582	1.406e-05	-0.420358		dpy-2(e8)II.	vps-16	-0.544415	1.19801e-13	-1.45315
cki-2(ok2105) II.	scc-1	0.0193145	1	0.146136		dpy-2(e8)II.	Y49A3A.1	0.476676	3.7807e-09	0.981754
cki-2(ok2105) II.	sdc-1	-0.0769003	0.00961478	-0.0919848		dpy-2(e8)II.	ztf-19	-0.489865	5.2851e-12	-1.32307
cki-2(ok2105) II.	sdc-2	synthetic lethal				dpy-2(e8)II.	zyg-12	-0.123981	0.190782	-0.450579
cki-2(ok2105) II.	sel-10	-0.0679076	0.00946948	-0.0697286		dpy-20(cn322)IV.	adt-2	0.311508	0.00106127	0.587893
cki-2(ok2105) II.	set-2	-0.107652	2.90546e-05	-0.168092		dpy-20(cn322)IV.	ani-2	-0.218943	7.3446e-05	-0.677026
cki-2(ok2105) II.	sex-1	-0.110581	0.746969	-0.175341		dpy-20(cn322)IV.	attf-3	0.241787	0.000544383	0.421635
cki-2(ok2105) II.	sgo-1	-0.749534	2.31554e-19	-1.75668		dpy-20(cn322)IV.	blmp-1	-3.00525	3.14971e-46	-7.32127
cki-2(ok2105) II.	skr-12	0.0485874	1	0.218583		dpy-20(cn322)IV.	C02B10.5	0.126289	0.0671152	0.146219
cki-2(ok2105) II.	skr-2	-0.0555737	0.517727	-0.0392037		dpy-20(cn322)IV.	C08H9.2	-0.174455	0.0462678	-0.570938
cki-2(ok2105) II.	smk-1	0.0335727	1	0.181424		dpy-20(cn322)IV.	C10A4.7	0.174711	7.85533e-05	0.261685
cki-2(ok2105) II.	srgp-1	-0.0792095	0.00978027	-0.0976997		dpy-20(cn322)IV.	C14A4.11	0.0212545	0.816755	-0.104248
cki-2(ok2105) II.	sur-7	-0.206851	0.00609834	-0.413599		dpy-20(cn322)IV.	C18E9.2	0.0677879	0.363159	0.00671571
cki-2(ok2105) II.	syp-2	-0.0659121	0.166416	-0.0647902		dpy-20(cn322)IV.	cap-2	0.142021	0.0193102	0.183733
cki-2(ok2105) II.	syp-3	-0.105465	0.00852968	-0.162678		dpy-20(cn322)IV.	cdtl-7	-0.0789063	0.234568	-0.343092
cki-2(ok2105) II.	T06G6.8	-0.264806	1.12757e-05	-0.557031		dpy-20(cn322)IV.	ceh-13	0.219895	0.0069607	0.369432
cki-2(ok2105) II.	T08D2.7	-0.0329587	0.640973	0.0167658		dpy-20(cn322)IV.	clec-1	-0.205792	0.000507063	-0.645666
cki-2(ok2105) II.	T12F5.1	0.174197	1	0.529454		dpy-20(cn322)IV.	col-38	-0.0503702	0.51031	-0.275045
cki-2(ok2105) II.	tac-1	-0.25364	0.114649	-0.529396		dpy-20(cn322)IV.	cul-1	-0.030822	0.681082	-0.22843
cki-2(ok2105) II.	thoc-2	0.0650931	1	0.259433		dpy-20(cn322)IV.	D2085.3	-0.108431	0.0396442	-0.413496
cki-2(ok2105) II.	top-1	-0.197888	0.00648663	-0.391417		dpy-20(cn322)IV.	dlc-1	-0.333915	0.00755838	-0.951187
cki-2(ok2105) II.	ula-1	0.0494648	1	0.220755		dpy-20(cn322)IV.	dpy-10	-0.93311	2.8583e-21	-2.38003
cki-2(ok2105) II.	unc-71	0.0403156	1	0.198112		dpy-20(cn322)IV.	dpy-11	-0.0943832	0.336932	-0.379999
cki-2(ok2105) II.	unc-86	0.0844437	1	0.307324		dpy-20(cn322)IV.	dpy-13	-0.252076	0.00285494	-0.756035
cki-2(ok2105) II.	viln-1	0.0628846	1	0.253967		dpy-20(cn322)IV.	dpy-18	0.0692142	0.439547	0.0101167
cki-2(ok2105) II.	wdr-5.3	-0.0943666	0.035339	-0.135212		dpy-20(cn322)IV.	dpy-2	-0.692287	3.4573e-13	-1.80576
cki-2(ok2105) II.	xnd-1	-0.156701	0.0259398	-0.289482		dpy-20(cn322)IV.	dpy-20	0.0612976	0.356293	-0.00876115
cki-2(ok2105) II.	Y43E12A.3	-0.109087	0.00788111	-0.171644		dpy-20(cn322)IV.	dpy-23	-0.199807	0.000910682	-0.631393
cki-2(ok2105) II.	Y53C12B.1	synthetic lethal				dpy-20(cn322)IV.	dpy-27	-0.205579	0.0601146	-0.645157
cki-2(ok2105) II.	Y60A3A.16	-0.0758861	0.00982788	-0.0894747		dpy-20(cn322)IV.	dpy-28	0.079872	0.517218	0.0355316
cki-2(ok2105) II.	Y60A3A.19	-0.220416	3.02643e-08	-0.44717		dpy-20(cn322)IV.	dpy-3	-0.721667	4.62304e-12	-1.87582
cki-2(ok2105) II.	Y65B4BR.5	-0.0292046	0.0187819	0.0260569		dpy-20(cn322)IV.	dpy-30	-0.0744344	0.296133	-0.332429
cki-2(ok2105) II.	zhp-3	-0.0169424	0.258844	0.0564046		dpy-20(cn322)IV.	dpy-4	-0.322863	1.42752e-05	-0.924834
cki-2(ok2105) II.	ZK328.4	0.0144664	1	0.134138		dpy-20(cn322)IV.	dpy-6	-0.0882387	0.196998	-0.365346
coh-3(gk112) V.	"sep-1	0.171825	1	0.523584		dpy-20(cn322)IV.	dpy-7	-0.313302	4.74551e-05	-0.902034
coh-3(gk112) V.	arp-6	-0.166087	0.547021	-0.312711		dpy-20(cn322)IV.	dpy-8	-0.0839596	0.278751	-0.355142
coh-3(gk112) V.	atl-1	-0.170584	0.540858	-0.323842		dpy-20(cn322)IV.	dpy-9	-0.16809	0.00463667	-0.55576
coh-3(gk112) V.	brc-1	-0.270568	0.256775	-0.571291		dpy-20(cn322)IV.	eat-3	-0.318976	6.09449e-05	-0.915565
coh-3(gk112) V.	brd-1	-0.105497	0.693013	-0.162759		dpy-20(cn322)IV.	egl-18	0.279562	0.00154367	0.511714
coh-3(gk112) V.	C05C10.5	0.015992	1	0.137913		dpy-20(cn322)IV.	eif-1.A	0.0965082	0.214507	0.0752022
coh-3(gk112) V.	C30A5.3	0.266768	0.753943	0.758555		dpy-20(cn322)IV.	eif-3.F	0.214076	0.00198158	0.355555
coh-3(gk112) V.	C30G12.6	-0.222652	0.263143	-0.452705		dpy-20(cn322)IV.	enol-1	0.902189	3.42981e-17	1.99643
coh-3(gk112) V.	C34B2.4	0.122062	1	0.400424		dpy-20(cn322)IV.	epi-1	0.293737	0.000198111	0.545515
coh-3(gk112) V.	C34F6.1	0.139716	1	0.444116		dpy-20(cn322)IV.	etr-1	-0.943309	1.81722e-15	-2.40435
coh-3(gk112) V.	C36C9.4	0.072922	1	0.278809		dpy-20(cn322)IV.	F09E5.2	0.00798868	0.930581	-0.135882
coh-3(gk112) V.	C41G7.3	-0.0988315	0.68896	-0.146262		dpy-20(cn322)IV.	F33H1.3	0.00942161	0.896612	-0.132465
coh-3(gk112) V.	cec-5	0.00620599	1	0.113694		dpy-20(cn322)IV.	F42A8.1	-1.12812	3.23101e-36	-2.84507
coh-3(gk112) V.	cep-1	0.221611	1	0.646798		dpy-20(cn322)IV.	F49C12.11	0.29892	9.93823e-06	0.557874
coh-3(gk112) V.	chk-2	0.359088	0.328912	0.987037		dpy-20(cn322)IV.	F54D5.11	0.590708	7.8022e-13	1.25368
coh-3(gk112) V.	cki-2	0.323453	0.57319	0.898845		dpy-20(cn322)IV.	F54D5.5	0.557044	1.9536e-15	1.1734
coh-3(gk112) V.	clec-64	0.202227	1	0.598825		dpy-20(cn322)IV.	far-1	-0.278286	0.0196663	-0.818534
coh-3(gk112) V.	coh-1	0.118927	1	0.392666		dpy-20(cn322)IV.	fat-3	-0.00820541	0.94378	-0.174498
coh-3(gk112) V.	coh-3	0.36451	0.589832	1.00046		dpy-20(cn322)IV.	gei-13	0.123982	0.17677	0.140716
coh-3(gk112) V.	D2085.6	0.1607	1	0.496049		dpy-20(cn322)IV.	glf-1	-0.229302	0.00715228	-0.701727
coh-3(gk112) V.	dcr-1	0.163083	1	0.501948		dpy-20(cn322)IV.	gon-14	0.124838	0.0598018	0.142757
coh-3(gk112) V.	dhc-3	0.228264	1	0.663262		dpy-20(cn322)IV.	hars-1	-0.22975	0.00482112	-0.702796
coh-3(gk112) V.	dpy-21	0.0580124	1	0.241909		dpy-20(cn322)IV.	hbl-1	0.0526301	0.529348	-0.0294298
coh-3(gk112) V.	dpy-26	0.0964659	1	0.337077		dpy-20(cn322)IV.	hgrs-1	0.408863	1.91735e-17	0.820045
coh-3(gk112) V.	dpy-27	0.143935	1	0.454557		dpy-20(cn322)IV.	hmg-3	-0.0590856	0.318194	-0.295828
coh-3(gk112) V.	dpy-28	-0.0167575	1	0.056862		dpy-20(cn322)IV.	hmg-4	-0.0950395	0.147347	-0.381564
coh-3(gk112) V.	duo-1	0.248321	1	0.712902		dpy-20(cn322)IV.	hoe-1	0.236263	0.00236117	0.408461
coh-3(gk112) V.	ess-2	0.272177	1	0.771943		dpy-20(cn322)IV.	hpo-21	0.238371	0.00210782	0.413489
coh-3(gk112) V.	F13D12.5	0.288371	0.947855	0.81202		dpy-20(cn322)IV.	iftb-1	0.407515	5.18347e-09	0.816831
coh-3(gk112) V.	F17C11.10	0.289061	0.952824	0.813729		dpy-20(cn322)IV.	imp-2	-0.102657	0.139987	-0.399727
coh-3(gk112) V.	F25G6.9	0.128429	1	0.416182		dpy-20(cn322)IV.	ins-11	-0.110371	0.157412	-0.418123
coh-3(gk112) V.	F26B1.2	-0.126588	0.714416	-0.214955		dpy-20(cn322)IV.	K07C5.4	0.953586	2.155e-35	2.119
coh-3(gk112) V.	F31C3.2	0.0556385	1	0.236034		dpy-20(cn322)IV.	kin-2	-1.29715	3.65087e-45	-3.24811
coh-3(gk112) V.	F33H1.3	0.292625	0.943981	0.82255		dpy-20(cn322)IV.	lin-23	0.88656	8.1972e-24	1.95916
coh-3(gk112) V.	F33H2.6	0.0672294	1	0.26472		dpy-20(cn322)IV.	lon-2	0.21656	0.00126487	0.361479
coh-3(gk112) V.	F52H3.4	-0.0665802	0.892973	-0.0664437		dpy-20(cn322)IV.	M195.2	0.143364	0.0556507	0.186935
coh-3(gk112) V.	fbxa-107	0.240433	1	0.69338		dpy-20(cn322)IV.	mex-6	0.283059	0.000544383	0.520053
coh-3(gk112) V.	fbxa-108	0.272177	1	0.771943		dpy-20(cn322)IV.	mog-1	-0.0532127	0.482672	-0.281823
coh-3(gk112) V.	fbxa-210	-0.19166	0.256775	-0.376003		dpy-20(cn322)IV.	mom-2	-0.115931	0.085356	-0.431381
coh-3(gk112) V.	fox-1	0.259083	0.945158	0.739537		dpy-20(cn322)IV.	mrpl-10	-0.527408	1.47437e-12	-1.41259
coh-3(gk112) V.	hcp-2	0.154382	1	0.480413		dpy-20(cn322)IV.	mrpl-2	-0.198985	3.61766e-05	-0.629433
coh-3(gk112) V.	her-1	0.149867	1	0.46924		dpy-20(cn322)IV.	mrpl-50	-0.0859157	0.231514	-0.359807
coh-3(gk112) V.	hil-2	0.277575	1	0.785302		dpy-20(cn322)IV.	nas-37	-0.149216	0.0320411	-0.510754
coh-3(gk112) V.	hil-4	0.318206	1	0.88586		dpy-20(cn322)IV.	nmy-1	0.463756	4.36204e-07	0.950944
coh-3(gk112) V.	hil-5	0.0484329	1	0.218201		dpy-20(cn322)IV.	nol-1	-0.196824	0.028781	-0.62428
coh-3(gk112) V.	him-17	synthetic lethal				dpy-20(cn322)IV.	npp-21	-1.76154	6.55526e-135	-4.35552
coh-3(gk112) V.	him-3	0.300954	0.953596	0.843162		dpy-20(cn322)IV.	nrf-6	0.062631	0.352859	-0.00558155
coh-3(gk112) V.	him-5	0.0916105	1	0.325061		dpy-20(cn322)IV.	ostb-1	-0.438124	5.30986e-11	-1.19969
coh-3(gk112) V.	him-8	0.128349	1	0.415984		dpy-20(cn322)IV.	phb-2	0.160319	0.187635	0.227366
coh-3(gk112) V.	hmg-20	0.302507	1	0.847007		dpy-20(cn322)IV.	pole-2	-0.0312454	0.54631	-0.22944
coh-3(gk112) V.	hpo-9	-0.365873	0.214932	-0.80716		dpy-20(cn322)IV.	ppp-1	-0.249668	0.00599151	-0.750293
coh-3(gk112) V.	htp-1	0.321321	1	0.89357		dpy-20(cn322)IV.	rab-7	0.838388	2.72721e-29	1.84429
coh-3(gk112) V.	htp-3	0.307392	0.947855	0.859096		dpy-20(cn322)IV.	rbx-1	-0.0568007	0.458498	-0.290379
coh-3(gk112) V.	htz-1	0.285814	1	0.805694		dpy-20(cn322)IV.	rheb-1	0.137131	0.0824021	0.172071
coh-3(gk112) V.	K06B9.4	0.263927	0.953596	0.751526		dpy-20(cn322)IV.	rol-6	-0.110166	0.193445	-0.417634
coh-3(gk112) V.	klp-16	0.655267	0.46285	1.72005		dpy-20(cn322)IV.	sams-1	0.0519871	0.594409	-0.030963
coh-3(gk112) V.	klp-18	0.308901	0.746183	0.86283		dpy-20(cn322)IV.	sams-5	0.100161	0.129328	0.0839128
coh-3(gk112) V.	klp-3	0.251656	1	0.721155		dpy-20(cn322)IV.	sas-4	-0.1045	0.0939077	-0.404124
coh-3(gk112) V.	klp-7	0.113916	1	0.380263		dpy-20(cn322)IV.	sdc-2	0.29954	0.000298929	0.559354
coh-3(gk112) V.	lex-1	0.0999709	1	0.345752		dpy-20(cn322)IV.	sec-10	-0.0177798	0.823348	-0.19733
coh-3(gk112) V.	lipl-3	0.0182332	1	0.14346		dpy-20(cn322)IV.	sec-24.2	0.151404	0.0294966	0.206107
coh-3(gk112) V.	lipl-5	0.238752	1	0.689219		dpy-20(cn322)IV.	sem-5	0.20757	0.000584338	0.340042
coh-3(gk112) V.	lips-9	0.289704	1	0.815321		dpy-20(cn322)IV.	sex-1	-0.00541595	0.945425	-0.167847
coh-3(gk112) V.	M01E11.2	0.281778	0.944687	0.795704		dpy-20(cn322)IV.	sma-1	0.197645	0.000857698	0.316374
coh-3(gk112) V.	mbk-2	0.0675357	1	0.265478		dpy-20(cn322)IV.	sma-3	0.722942	4.04836e-14	1.569
coh-3(gk112) V.	mei-1	-0.129274	0.833914	-0.221605		dpy-20(cn322)IV.	sma-4	0.0811127	0.153145	0.0384901
coh-3(gk112) V.	mesp-1	0.115283	1	0.383648		dpy-20(cn322)IV.	spc-1	-0.0894019	0.138801	-0.36812
coh-3(gk112) V.	mmab-1	-0.0411176	0.911005	-0.00342655		dpy-20(cn322)IV.	T02H6.11	0.132352	0.0843613	0.160675
coh-3(gk112) V.	mre-11	-0.219736	0.506945	-0.445488		dpy-20(cn322)IV.	T12A2.2	-0.341421	1.39405e-09	-0.969086
coh-3(gk112) V.	mrt-2	0.34067	1	0.941455		dpy-20(cn322)IV.	T22D1.4	-0.147589	0.0221013	-0.506873
coh-3(gk112) V.	nhr-2	-0.0163342	1	0.0579098		dpy-20(cn322)IV.	taf-1	-0.0126053	0.886915	-0.184991
coh-3(gk112) V.	npp-18	0.149361	1	0.467987		dpy-20(cn322)IV.	tag-144	0.238123	0.000181929	0.412898
coh-3(gk112) V.	pept-3	0.174823	1	0.531004		dpy-20(cn322)IV.	ulp-4	0.0826941	0.187211	0.0422611
coh-3(gk112) V.	pgl-1	-0.151218	0.587476	-0.275913		dpy-20(cn322)IV.	unc-116	0.619188	9.8149e-07	1.32159
coh-3(gk112) V.	pme-3	-0.0897869	0.781075	-0.123878		dpy-20(cn322)IV.	unc-62	0.0842203	0.261135	0.0459006
coh-3(gk112) V.	rad-50	0.0385164	1	0.193659		dpy-20(cn322)IV.	vps-16	0.14264	0.0245679	0.185208
coh-3(gk112) V.	rad-51	-0.517334	0.0740437	-1.18201		dpy-20(cn322)IV.	Y49A3A.1	-0.0990815	0.263676	-0.391202
coh-3(gk112) V.	rec-8	-0.0109526	1	0.0712286		dpy-20(cn322)IV.	ztf-19	0.0390441	0.631801	-0.0618271
coh-3(gk112) V.	rfs-1	0.0602822	1	0.247527		dpy-20(cn322)IV.	zyg-12	0.183977	0.00338809	0.283782
coh-3(gk112) V.	rpa-2	0.0435939	1	0.206225		dpy-3(e27)X.	adt-2	0.732542	1.29528e-62	1.59189
coh-3(gk112) V.	rsa-1	-0.0868913	0.795073	-0.116711		dpy-3(e27)X.	ani-2	-0.0103715	0.836827	-0.179664
coh-3(gk112) V.	scc-1	0.108444	1	0.366721		dpy-3(e27)X.	attf-3	-0.0431944	0.462295	-0.257934
coh-3(gk112) V.	sdc-1	0.154976	1	0.481883		dpy-3(e27)X.	blmp-1	-0.164164	0.000124452	-0.546398
coh-3(gk112) V.	sdc-2	0.392409	0.953596	1.0695		dpy-3(e27)X.	C02B10.5	0.071608	0.360397	0.0158251
coh-3(gk112) V.	sel-10	0.271868	0.944687	0.771177		dpy-3(e27)X.	C08H9.2	0.44441	1.8748e-15	0.904811
coh-3(gk112) V.	set-2	0.268473	1	0.762775		dpy-3(e27)X.	C10A4.7	0.379242	7.60275e-15	0.749412
coh-3(gk112) V.	sex-1	0.185324	1	0.556992		dpy-3(e27)X.	C14A4.11	-0.326989	1.84547e-05	-0.934672
coh-3(gk112) V.	sgo-1	-0.183558	0.681508	-0.35595		dpy-3(e27)X.	C18E9.2	-0.225111	9.37241e-06	-0.691733
coh-3(gk112) V.	skr-12	-0.163784	0.540058	-0.307013		dpy-3(e27)X.	cap-2	-0.714252	9.06018e-16	-1.85814
coh-3(gk112) V.	skr-2	0.31464	1	0.877033		dpy-3(e27)X.	cdtl-7	-0.0415957	0.58073	-0.254121
coh-3(gk112) V.	smk-1	0.0896206	1	0.320136		dpy-3(e27)X.	ceh-13	0.0223674	0.726839	-0.101594
coh-3(gk112) V.	srgp-1	-0.577023	0.156223	-1.32973		dpy-3(e27)X.	clec-1	-1.05187	3.63806e-111	-2.66322
coh-3(gk112) V.	sur-7	-0.381774	0.203471	-0.846512		dpy-3(e27)X.	col-38	0.0764792	0.1872	0.0274411
coh-3(gk112) V.	syp-2	0.310588	1	0.867006		dpy-3(e27)X.	cul-1	-0.0459417	0.521613	-0.264485
coh-3(gk112) V.	syp-3	0.263302	1	0.749977		dpy-3(e27)X.	D2085.3	0.923927	7.98372e-43	2.04827
coh-3(gk112) V.	T06G6.8	0.257611	1	0.735895		dpy-3(e27)X.	dlc-1	-0.0867038	0.0897981	-0.361686
coh-3(gk112) V.	T08D2.7	0.0848487	1	0.308326		dpy-3(e27)X.	dpy-10	0.954764	1.1013e-46	2.1218
coh-3(gk112) V.	T12F5.1	0.0521376	1	0.22737		dpy-3(e27)X.	dpy-11	0.466617	1.3582e-06	0.957766
coh-3(gk112) V.	tac-1	0.00600434	1	0.113195		dpy-3(e27)X.	dpy-13	0.435229	8.28701e-13	0.882919
coh-3(gk112) V.	thoc-2	0.28771	1	0.810385		dpy-3(e27)X.	dpy-18	-0.134943	0.0766166	-0.476718
coh-3(gk112) V.	top-1	0.107634	1	0.364716		dpy-3(e27)X.	dpy-2	0.650392	3.35969e-31	1.396
coh-3(gk112) V.	ula-1	0.272121	1	0.771805		dpy-3(e27)X.	dpy-20	-0.291415	1.91654e-06	-0.849841
coh-3(gk112) V.	unc-71	0.262995	1	0.74922		dpy-3(e27)X.	dpy-23	-0.648024	1.9895e-10	-1.70021
coh-3(gk112) V.	unc-86	0.173919	1	0.528765		dpy-3(e27)X.	dpy-27	0.0744919	0.179174	0.022702
coh-3(gk112) V.	viln-1	0.0895147	1	0.319874		dpy-3(e27)X.	dpy-28	-0.038203	0.606028	-0.246031
coh-3(gk112) V.	wdr-5.3	0.161097	1	0.497032		dpy-3(e27)X.	dpy-3	0.568177	2.82659e-15	1.19995
coh-3(gk112) V.	xnd-1	0.313925	1	0.875264		dpy-3(e27)X.	dpy-30	-0.339413	1.69082e-05	-0.964298
coh-3(gk112) V.	Y43E12A.3	0.279818	1	0.790854		dpy-3(e27)X.	dpy-4	0.399276	8.55914e-16	0.797184
coh-3(gk112) V.	Y53C12B.1	0.347485	0.956946	0.958322		dpy-3(e27)X.	dpy-6	-0.0374268	0.547798	-0.24418
coh-3(gk112) V.	Y60A3A.16	0.243156	1	0.700119		dpy-3(e27)X.	dpy-7	1.03574	1.04927e-53	2.31491
coh-3(gk112) V.	Y60A3A.19	-1.06776	0.00125155	-2.54425		dpy-3(e27)X.	dpy-8	0.951706	2.76062e-34	2.11451
coh-3(gk112) V.	Y65B4BR.5	0.296366	0.746969	0.831808		dpy-3(e27)X.	dpy-9	0.693582	8.50123e-23	1.49899
coh-3(gk112) V.	zhp-3	0.294417	1	0.826984		dpy-3(e27)X.	eat-3	0.0765031	0.198589	0.0274981
coh-3(gk112) V.	ZK328.4	-0.84318	0.00614844	-1.98844		dpy-3(e27)X.	egl-18	0.382394	3.21862e-12	0.756927
dpy-21(e428)V.	"sep-1	0.0969327	1	0.338233		dpy-3(e27)X.	eif-1.A	0.311428	0.000264054	0.587702
dpy-21(e428)V.	arp-6	-0.0615392	0.5588	-0.0539677		dpy-3(e27)X.	eif-3.F	-0.138648	0.0299165	-0.485554
dpy-21(e428)V.	atl-1	0.0975751	1	0.339823		dpy-3(e27)X.	enol-1	0.208027	0.000525906	0.34113
dpy-21(e428)V.	brc-1	synthetic lethal				dpy-3(e27)X.	epi-1	0.213017	5.93109e-05	0.353031
dpy-21(e428)V.	brd-1	synthetic lethal				dpy-3(e27)X.	etr-1	0.00689328	0.90794	-0.138494
dpy-21(e428)V.	C05C10.5	0.127294	1	0.413373		dpy-3(e27)X.	F09E5.2	-0.353039	6.7836e-10	-0.996792
dpy-21(e428)V.	C30A5.3	-0.085881	0.401369	-0.114211		dpy-3(e27)X.	F33H1.3	0.207675	0.000917804	0.34029
dpy-21(e428)V.	C30G12.6	0.0534218	1	0.230548		dpy-3(e27)X.	F42A8.1	0.863582	5.1206e-27	1.90437
dpy-21(e428)V.	C34B2.4	0.0589949	1	0.244341		dpy-3(e27)X.	F49C12.11	-0.322116	8.35534e-07	-0.923052
dpy-21(e428)V.	C34F6.1	-0.0886429	0.726017	-0.121046		dpy-3(e27)X.	F54D5.11	-0.509735	8.60336e-14	-1.37045
dpy-21(e428)V.	C36C9.4	-0.00834867	0.472837	0.077673		dpy-3(e27)X.	F54D5.5	-0.43902	6.78648e-11	-1.20182
dpy-21(e428)V.	C41G7.3	-0.0388605	0.677051	0.00215957		dpy-3(e27)X.	far-1	-0.0970496	0.0522957	-0.386357
dpy-21(e428)V.	cec-5	-0.0704898	0.568801	-0.0761195		dpy-3(e27)X.	fat-3	-0.133686	0.0845342	-0.473721
dpy-21(e428)V.	cep-1	-0.0355944	0.628599	0.0102428		dpy-3(e27)X.	gei-13	0.130087	0.00823172	0.155275
dpy-21(e428)V.	chk-2	0.178895	1	0.541081		dpy-3(e27)X.	glf-1	0.309157	3.80245e-06	0.582285
dpy-21(e428)V.	cki-2	0.143186	1	0.452706		dpy-3(e27)X.	gon-14	-0.153158	0.0249536	-0.520154
dpy-21(e428)V.	clec-64	0.111987	1	0.37549		dpy-3(e27)X.	hars-1	0.720596	1.16745e-29	1.56341
dpy-21(e428)V.	coh-1	-0.0515046	0.445286	-0.0291332		dpy-3(e27)X.	hbl-1	0.0477672	0.41374	-0.0410259
dpy-21(e428)V.	coh-3	-0.160591	0.495119	-0.299111		dpy-3(e27)X.	hgrs-1	0.382982	3.224e-16	0.75833
dpy-21(e428)V.	D2085.6	-0.0756014	0.704627	-0.0887701		dpy-3(e27)X.	hmg-3	-0.111596	0.104466	-0.421046
dpy-21(e428)V.	dcr-1	synthetic lethal				dpy-3(e27)X.	hmg-4	-0.131032	0.00441788	-0.467392
dpy-21(e428)V.	dhc-3	0.161863	1	0.498928		dpy-3(e27)X.	hoe-1	-0.0485074	0.467572	-0.270603
dpy-21(e428)V.	dpy-21	-0.0952669	0.526791	-0.13744		dpy-3(e27)X.	hpo-21	0.170247	0.0282443	0.25104
dpy-21(e428)V.	dpy-26	0.115526	1	0.384249		dpy-3(e27)X.	iftb-1	0.935045	6.73478e-22	2.07478
dpy-21(e428)V.	dpy-27	-0.215956	0.0182352	-0.436132		dpy-3(e27)X.	imp-2	-0.628195	3.45089e-20	-1.65293
dpy-21(e428)V.	dpy-28	synthetic lethal				dpy-3(e27)X.	ins-11	0.108692	0.088392	0.104256
dpy-21(e428)V.	duo-1	synthetic lethal				dpy-3(e27)X.	K07C5.4	1.48445	1.71407e-98	3.3849
dpy-21(e428)V.	ess-2	-0.129129	0.399296	-0.221246		dpy-3(e27)X.	kin-2	1.9817	1.56176e-46	4.57064
dpy-21(e428)V.	F13D12.5	-0.011095	0.771615	0.0708762		dpy-3(e27)X.	lin-23	0.276868	1.5484e-08	0.505289
dpy-21(e428)V.	F17C11.10	-0.0646179	0.637041	-0.0615872		dpy-3(e27)X.	lon-2	-0.0658236	0.350882	-0.311895
dpy-21(e428)V.	F25G6.9	synthetic lethal				dpy-3(e27)X.	M195.2	0.776821	1.43448e-20	1.69748
dpy-21(e428)V.	F26B1.2	synthetic lethal				dpy-3(e27)X.	mex-6	-0.0547714	0.439066	-0.28554
dpy-21(e428)V.	F31C3.2	-0.127113	0.0197654	-0.216256		dpy-3(e27)X.	mog-1	-0.416321	5.71495e-07	-1.14769
dpy-21(e428)V.	F33H1.3	synthetic lethal				dpy-3(e27)X.	mom-2	0.0994438	0.10761	0.0822025
dpy-21(e428)V.	F33H2.6	0.00269485	0.800981	0.105004		dpy-3(e27)X.	mrpl-10	0.14374	0.00674936	0.18783
dpy-21(e428)V.	F52H3.4	-0.0364047	0.823414	0.00823753		dpy-3(e27)X.	mrpl-2	0.230687	2.382e-05	0.395166
dpy-21(e428)V.	fbxa-107	-0.0861252	0.00852968	-0.114815		dpy-3(e27)X.	mrpl-50	0.184342	0.00637315	0.284651
dpy-21(e428)V.	fbxa-108	0.0918045	1	0.325541		dpy-3(e27)X.	nas-37	-0.0690947	0.190782	-0.319696
dpy-21(e428)V.	fbxa-210	-0.0257187	0.825002	0.034684		dpy-3(e27)X.	nmy-1	-0.525401	6.45907e-12	-1.40781
dpy-21(e428)V.	fox-1	-0.0288924	0.397915	0.0268295		dpy-3(e27)X.	nol-1	-0.183348	0.00167768	-0.592144
dpy-21(e428)V.	hcp-2	0.113524	1	0.379294		dpy-3(e27)X.	npp-21	-0.0139097	0.770069	-0.188101
dpy-21(e428)V.	her-1	0.183162	1	0.551641		dpy-3(e27)X.	nrf-6	-0.0935885	0.0947925	-0.378104
dpy-21(e428)V.	hil-2	0.0972136	1	0.338928		dpy-3(e27)X.	ostb-1	-0.00604817	0.926239	-0.169354
dpy-21(e428)V.	hil-4	0.137929	1	0.439694		dpy-3(e27)X.	phb-2	-0.758763	6.86359e-51	-1.96428
dpy-21(e428)V.	hil-5	0.0707808	1	0.27351		dpy-3(e27)X.	pole-2	-0.0730858	0.127071	-0.329213
dpy-21(e428)V.	him-17	-0.111293	0.740055	-0.177102		dpy-3(e27)X.	ppp-1	0.411768	1.00038e-05	0.826973
dpy-21(e428)V.	him-3	synthetic lethal				dpy-3(e27)X.	rab-7	0.435591	4.07662e-06	0.883781
dpy-21(e428)V.	him-5	synthetic lethal				dpy-3(e27)X.	rbx-1	0.0198749	0.71769	-0.107538
dpy-21(e428)V.	him-8	0.0751204	1	0.28425		dpy-3(e27)X.	rheb-1	0.252727	7.45977e-06	0.447723
dpy-21(e428)V.	hmg-20	-0.0860936	0.37799	-0.114737		dpy-3(e27)X.	rol-6	0.0338854	0.665064	-0.0741285
dpy-21(e428)V.	hpo-9	0.101949	1	0.350647		dpy-3(e27)X.	sams-1	0.0764926	0.340942	0.0274729
dpy-21(e428)V.	htp-1	0.0513949	1	0.225532		dpy-3(e27)X.	sams-5	-0.170091	0.00110141	-0.560533
dpy-21(e428)V.	htp-3	synthetic lethal				dpy-3(e27)X.	sas-4	0.0967602	0.0590622	0.0758033
dpy-21(e428)V.	htz-1	synthetic lethal				dpy-3(e27)X.	sdc-2	0.194125	0.00911303	0.30798
dpy-21(e428)V.	K06B9.4	0.0171626	0.655697	0.140811		dpy-3(e27)X.	sec-10	0.0664979	0.258174	0.00363952
dpy-21(e428)V.	klp-16	synthetic lethal				dpy-3(e27)X.	sec-24.2	0.311837	1.05052e-05	0.588677
dpy-21(e428)V.	klp-18	0.0284152	1	0.168659		dpy-3(e27)X.	sem-5	0.39903	2.15088e-14	0.796597
dpy-21(e428)V.	klp-3	-0.277379	0.00586713	-0.588148		dpy-3(e27)X.	sex-1	-0.0658767	0.241495	-0.312022
dpy-21(e428)V.	klp-7	synthetic lethal				dpy-3(e27)X.	sma-1	0.126165	0.0340322	0.145921
dpy-21(e428)V.	lex-1	0.0901939	1	0.321555		dpy-3(e27)X.	sma-3	0.364269	2.6942e-11	0.713706
dpy-21(e428)V.	lipl-3	0.0945323	1	0.332292		dpy-3(e27)X.	sma-4	0.190223	0.000714345	0.298676
dpy-21(e428)V.	lipl-5	0.0583097	1	0.242645		dpy-3(e27)X.	spc-1	-0.178293	0.0682912	-0.580092
dpy-21(e428)V.	lips-9	0.109368	1	0.369009		dpy-3(e27)X.	T02H6.11	0.785773	4.70844e-39	1.71883
dpy-21(e428)V.	M01E11.2	0.101425	1	0.349352		dpy-3(e27)X.	T12A2.2	0.110088	0.0417713	0.107586
dpy-21(e428)V.	mbk-2	0.0943341	1	0.331801		dpy-3(e27)X.	T22D1.4	-0.268644	2.29824e-05	-0.795542
dpy-21(e428)V.	mei-1	synthetic lethal				dpy-3(e27)X.	taf-1	0.11554	0.0505008	0.120585
dpy-21(e428)V.	mesp-1	synthetic lethal				dpy-3(e27)X.	tag-144	0.434021	9.90957e-17	0.880037
dpy-21(e428)V.	mmab-1	0.102621	1	0.352312		dpy-3(e27)X.	ulp-4	0.303385	0.000146001	0.568522
dpy-21(e428)V.	mre-11	-0.132837	0.593774	-0.230422		dpy-3(e27)X.	unc-116	-0.143401	0.0470041	-0.496886
dpy-21(e428)V.	mrt-2	0.160439	1	0.495404		dpy-3(e27)X.	unc-62	0.00649657	0.913078	-0.13944
dpy-21(e428)V.	nhr-2	synthetic lethal				dpy-3(e27)X.	vps-16	0.305722	2.59057e-09	0.574094
dpy-21(e428)V.	npp-18	0.0728774	1	0.278698		dpy-3(e27)X.	Y49A3A.1	-0.52801	1.31863e-10	-1.41403
dpy-21(e428)V.	pept-3	-0.154008	0.419422	-0.282818		dpy-3(e27)X.	ztf-19	-0.358525	3.33152e-09	-1.00987
dpy-21(e428)V.	pgl-1	0.103528	1	0.354555		dpy-3(e27)X.	zyg-12	-0.565829	1.54469e-25	-1.50421
dpy-21(e428)V.	pme-3	0.0791891	1	0.294319		dpy-4(e1166)IV.	adt-2	1.12026	3.01129e-70	2.51644
dpy-21(e428)V.	rad-50	synthetic lethal				dpy-4(e1166)IV.	ani-2	0.520918	1.27509e-18	1.08725
dpy-21(e428)V.	rad-51	0.103597	1	0.354726		dpy-4(e1166)IV.	attf-3	0.767031	3.2941e-17	1.67414
dpy-21(e428)V.	rec-8	0.0930181	1	0.328544		dpy-4(e1166)IV.	blmp-1	1.09778	7.76114e-72	2.46285
dpy-21(e428)V.	rfs-1	0.0140359	0.723862	0.133072		dpy-4(e1166)IV.	C02B10.5	0.375134	4.36644e-06	0.739614
dpy-21(e428)V.	rpa-2	synthetic lethal				dpy-4(e1166)IV.	C08H9.2	0.445201	1.79795e-12	0.906698
dpy-21(e428)V.	rsa-1	0.0842331	1	0.306803		dpy-4(e1166)IV.	C10A4.7	0.0871779	0.442388	0.0529532
dpy-21(e428)V.	scc-1	synthetic lethal				dpy-4(e1166)IV.	C14A4.11	0.560999	4.75341e-13	1.18283
dpy-21(e428)V.	sdc-1	0.0792639	1	0.294504		dpy-4(e1166)IV.	C18E9.2	0.639234	1.43653e-18	1.36939
dpy-21(e428)V.	sdc-2	synthetic lethal				dpy-4(e1166)IV.	cap-2	0.802302	2.36379e-27	1.75824
dpy-21(e428)V.	sel-10	0.0914944	1	0.324774		dpy-4(e1166)IV.	cdtl-7	0.243204	5.18706e-05	0.425013
dpy-21(e428)V.	set-2	0.0880925	1	0.316354		dpy-4(e1166)IV.	ceh-13	0.238159	5.8369e-05	0.412985
dpy-21(e428)V.	sex-1	synthetic lethal				dpy-4(e1166)IV.	clec-1	0.321001	6.97177e-05	0.61053
dpy-21(e428)V.	sgo-1	0.107773	1	0.365061		dpy-4(e1166)IV.	col-38	1.24155	3.40499e-66	2.80567
dpy-21(e428)V.	skr-12	-0.0614547	0.49327	-0.0537585		dpy-4(e1166)IV.	cul-1	0.120755	0.0743461	0.133022
dpy-21(e428)V.	skr-2	-0.0586887	0.771932	-0.0469131		dpy-4(e1166)IV.	D2085.3	0.636405	4.6676e-26	1.36264
dpy-21(e428)V.	smk-1	-0.107281	0.231497	-0.167174		dpy-4(e1166)IV.	dlc-1	0.806758	2.80852e-34	1.76887
dpy-21(e428)V.	srgp-1	0.0709998	1	0.274052		dpy-4(e1166)IV.	dpy-10	0.744393	1.90069e-29	1.62015
dpy-21(e428)V.	sur-7	0.100853	1	0.347935		dpy-4(e1166)IV.	dpy-11	0.805064	2.95177e-31	1.76483
dpy-21(e428)V.	syp-2	0.130295	1	0.420801		dpy-4(e1166)IV.	dpy-13	0.702115	8.81071e-11	1.51934
dpy-21(e428)V.	syp-3	0.0829107	1	0.30353		dpy-4(e1166)IV.	dpy-18	0.284434	0.00312735	0.523332
dpy-21(e428)V.	T06G6.8	-0.095038	0.262769	-0.136874		dpy-4(e1166)IV.	dpy-2	-0.558785	6.56763e-11	-1.48742
dpy-21(e428)V.	T08D2.7	0.141469	0.965899	0.448455		dpy-4(e1166)IV.	dpy-20	0.342774	2.4515e-07	0.662448
dpy-21(e428)V.	T12F5.1	0.0630663	1	0.254417		dpy-4(e1166)IV.	dpy-23	0.0962402	0.209906	0.0745632
dpy-21(e428)V.	tac-1	0.148208	1	0.465132		dpy-4(e1166)IV.	dpy-27	0.904072	1.31425e-29	2.00092
dpy-21(e428)V.	thoc-2	0.107369	1	0.364062		dpy-4(e1166)IV.	dpy-28	0.441824	3.20409e-09	0.898646
dpy-21(e428)V.	top-1	synthetic lethal				dpy-4(e1166)IV.	dpy-3	-0.000861842	0.990391	-0.156987
dpy-21(e428)V.	ula-1	synthetic lethal				dpy-4(e1166)IV.	dpy-30	0.0695893	0.407429	0.0110114
dpy-21(e428)V.	unc-71	synthetic lethal				dpy-4(e1166)IV.	dpy-4	0.892608	6.29512e-49	1.97359
dpy-21(e428)V.	unc-86	0.126711	1	0.41193		dpy-4(e1166)IV.	dpy-6	0.425848	5.27703e-06	0.860549
dpy-21(e428)V.	viln-1	0.105162	1	0.358599		dpy-4(e1166)IV.	dpy-7	0.509278	3.26002e-09	1.0595
dpy-21(e428)V.	wdr-5.3	0.117622	1	0.389438		dpy-4(e1166)IV.	dpy-8	0.263481	3.40422e-05	0.473366
dpy-21(e428)V.	xnd-1	0.133639	1	0.429076		dpy-4(e1166)IV.	dpy-9	0.514707	3.25577e-14	1.07244
dpy-21(e428)V.	Y43E12A.3	0.0994617	1	0.344492		dpy-4(e1166)IV.	eat-3	0.223117	0.000596294	0.377114
dpy-21(e428)V.	Y53C12B.1	0.167269	1	0.512306		dpy-4(e1166)IV.	egl-18	0.46837	4.0088e-12	0.961947
dpy-21(e428)V.	Y60A3A.16	-0.0662811	0.0941944	-0.0657034		dpy-4(e1166)IV.	eif-1.A	0.64449	3.379e-16	1.38192
dpy-21(e428)V.	Y60A3A.19	-0.362093	0.00213219	-0.797806		dpy-4(e1166)IV.	eif-3.F	1.56192	3.7169e-69	3.56964
dpy-21(e428)V.	Y65B4BR.5	0.116044	1	0.385531		dpy-4(e1166)IV.	enol-1	1.08477	8.69596e-37	2.43182
dpy-21(e428)V.	zhp-3	-0.119376	0.575883	-0.197106		dpy-4(e1166)IV.	epi-1	0.70254	2.4311e-21	1.52035
dpy-21(e428)V.	ZK328.4	-0.122926	0.00761454	-0.205893		dpy-4(e1166)IV.	etr-1	0.716451	1.70402e-19	1.55352
ess-2(ok3569) III.	"sep-1	-0.0463045	0.236748	-0.0162636		dpy-4(e1166)IV.	F09E5.2	0.644741	5.32418e-20	1.38252
ess-2(ok3569) III.	arp-6	-0.179014	0.00160709	-0.344705		dpy-4(e1166)IV.	F33H1.3	0.40143	1.92246e-10	0.802322
ess-2(ok3569) III.	atl-1	0.0734162	1	0.280032		dpy-4(e1166)IV.	F42A8.1	0.458892	8.947e-27	0.939344
ess-2(ok3569) III.	brc-1	-0.706865	6.27543e-08	-1.65108		dpy-4(e1166)IV.	F49C12.11	1.12795	5.48149e-37	2.53478
ess-2(ok3569) III.	brd-1	synthetic lethal				dpy-4(e1166)IV.	F54D5.11	0.890336	3.17917e-30	1.96817
ess-2(ok3569) III.	C05C10.5	0.0132482	0.832851	0.131123		dpy-4(e1166)IV.	F54D5.5	0.921322	7.51692e-30	2.04206
ess-2(ok3569) III.	C30A5.3	-0.014522	0.0121765	0.0623947		dpy-4(e1166)IV.	far-1	0.530368	7.86976e-14	1.10979
ess-2(ok3569) III.	C30G12.6	-0.0476681	0.0121705	-0.0196381		dpy-4(e1166)IV.	fat-3	0.516753	2.57797e-12	1.07732
ess-2(ok3569) III.	C34B2.4	0.0348253	1	0.184524		dpy-4(e1166)IV.	gei-13	-0.0439033	0.530043	-0.259624
ess-2(ok3569) III.	C34F6.1	-0.128891	0.110191	-0.220656		dpy-4(e1166)IV.	glf-1	0.297827	1.32001e-05	0.555269
ess-2(ok3569) III.	C36C9.4	0.0554457	1	0.235557		dpy-4(e1166)IV.	gon-14	0.153343	0.0874687	0.21073
ess-2(ok3569) III.	C41G7.3	synthetic lethal				dpy-4(e1166)IV.	hars-1	0.568294	5.4457e-14	1.20023
ess-2(ok3569) III.	cec-5	-0.370281	6.91073e-05	-0.818071		dpy-4(e1166)IV.	hbl-1	0.00846611	0.930343	-0.134743
ess-2(ok3569) III.	cep-1	0.119022	1	0.392901		dpy-4(e1166)IV.	hgrs-1	0.829497	3.19257e-53	1.82309
ess-2(ok3569) III.	chk-2	0.154759	1	0.481346		dpy-4(e1166)IV.	hmg-3	0.887663	6.37627e-26	1.96179
ess-2(ok3569) III.	cki-2	0.11904	1	0.392946		dpy-4(e1166)IV.	hmg-4	-0.365322	2.02582e-16	-1.02608
ess-2(ok3569) III.	clec-64	-0.13739	0.092545	-0.24169		dpy-4(e1166)IV.	hoe-1	0.76528	1.74502e-16	1.66996
ess-2(ok3569) III.	coh-1	-0.145814	1.78085e-05	-0.26254		dpy-4(e1166)IV.	hpo-21	1.05945	3.49446e-16	2.37143
ess-2(ok3569) III.	coh-3	0.160194	1	0.494796		dpy-4(e1166)IV.	iftb-1	0.593661	2.2308e-28	1.26072
ess-2(ok3569) III.	D2085.6	0.00218555	0.771932	0.103744		dpy-4(e1166)IV.	imp-2	0.647927	1.07257e-16	1.39012
ess-2(ok3569) III.	dcr-1	-0.0502144	0.279954	-0.0259401		dpy-4(e1166)IV.	ins-11	0.83816	1.22219e-35	1.84375
ess-2(ok3569) III.	dhc-3	-0.127945	0.378273	-0.218314		dpy-4(e1166)IV.	K07C5.4	1.13904	4.40104e-33	2.56123
ess-2(ok3569) III.	dpy-21	-0.103942	0.0453168	-0.158911		dpy-4(e1166)IV.	kin-2	-1.14366	1.15851e-35	-2.88212
ess-2(ok3569) III.	dpy-26	-0.136519	0.114515	-0.239535		dpy-4(e1166)IV.	lin-23	0.824551	2.128e-24	1.8113
ess-2(ok3569) III.	dpy-27	0.0688811	1	0.268808		dpy-4(e1166)IV.	lon-2	0.221454	0.0103012	0.373149
ess-2(ok3569) III.	dpy-28	-0.0225698	0.0650134	0.0424773		dpy-4(e1166)IV.	M195.2	0.458938	5.84025e-13	0.939454
ess-2(ok3569) III.	duo-1	0.043732	1	0.206567		dpy-4(e1166)IV.	mex-6	0.289342	1.82968e-06	0.535036
ess-2(ok3569) III.	ess-2	0.067644	1	0.265747		dpy-4(e1166)IV.	mog-1	0.851428	2.61494e-14	1.87539
ess-2(ok3569) III.	F13D12.5	-0.0708821	0.393969	-0.0770904		dpy-4(e1166)IV.	mom-2	0.451068	9.66408e-08	0.920688
ess-2(ok3569) III.	F17C11.10	0.0845676	1	0.30763		dpy-4(e1166)IV.	mrpl-10	0.682938	4.51374e-24	1.47361
ess-2(ok3569) III.	F25G6.9	-0.180644	0.0451599	-0.348738		dpy-4(e1166)IV.	mrpl-2	0.582587	6.56048e-15	1.23431
ess-2(ok3569) III.	F26B1.2	-0.0559828	0.00978027	-0.0402161		dpy-4(e1166)IV.	mrpl-50	1.2266	2.23219e-70	2.77004
ess-2(ok3569) III.	F31C3.2	0.049668	1	0.221258		dpy-4(e1166)IV.	nas-37	0.149015	0.0265975	0.20041
ess-2(ok3569) III.	F33H1.3	-0.0290302	0.540858	0.0264886		dpy-4(e1166)IV.	nmy-1	0.12396	0.136383	0.140664
ess-2(ok3569) III.	F33H2.6	0.0808233	1	0.298364		dpy-4(e1166)IV.	nol-1	0.686069	5.28974e-20	1.48107
ess-2(ok3569) III.	F52H3.4	0.110789	1	0.372525		dpy-4(e1166)IV.	npp-21	0.907419	2.68494e-30	2.00891
ess-2(ok3569) III.	fbxa-107	0.0358251	1	0.186998		dpy-4(e1166)IV.	nrf-6	0.428368	7.56728e-12	0.866557
ess-2(ok3569) III.	fbxa-108	-0.0529155	0.0665264	-0.0326249		dpy-4(e1166)IV.	ostb-1	0.604636	3.7202e-21	1.28689
ess-2(ok3569) III.	fbxa-210	0.104144	1	0.356081		dpy-4(e1166)IV.	phb-2	0.734714	7.3366e-35	1.59707
ess-2(ok3569) III.	fox-1	-0.375665	3.82599e-15	-0.831394		dpy-4(e1166)IV.	pole-2	0.211941	0.010827	0.350465
ess-2(ok3569) III.	hcp-2	0.00596437	0.680366	0.113096		dpy-4(e1166)IV.	ppp-1	0.541327	2.19966e-14	1.13592
ess-2(ok3569) III.	her-1	0.159027	1	0.491909		dpy-4(e1166)IV.	rab-7	-0.498741	1.27137e-07	-1.34423
ess-2(ok3569) III.	hil-2	0.0730546	1	0.279137		dpy-4(e1166)IV.	rbx-1	-0.106168	0.146289	-0.4081
ess-2(ok3569) III.	hil-4	0.113781	1	0.379931		dpy-4(e1166)IV.	rheb-1	0.468316	1.76296e-11	0.961818
ess-2(ok3569) III.	hil-5	0.0466145	1	0.213701		dpy-4(e1166)IV.	rol-6	-0.0912586	0.172537	-0.372548
ess-2(ok3569) III.	him-17	0.125479	1	0.408881		dpy-4(e1166)IV.	sams-1	0.539791	2.52536e-18	1.13226
ess-2(ok3569) III.	him-3	0.0964885	1	0.337133		dpy-4(e1166)IV.	sams-5	0.0350071	0.619161	-0.0714536
ess-2(ok3569) III.	him-5	-0.032334	0.826752	0.018312		dpy-4(e1166)IV.	sas-4	0.482194	6.30889e-12	0.994912
ess-2(ok3569) III.	him-8	0.0509552	1	0.224444		dpy-4(e1166)IV.	sdc-2	0.738188	1.01301e-14	1.60536
ess-2(ok3569) III.	hmg-20	-0.379585	0.000516062	-0.841097		dpy-4(e1166)IV.	sec-10	0.553986	7.09696e-12	1.16611
ess-2(ok3569) III.	hpo-9	-0.108904	0.0453168	-0.17119		dpy-4(e1166)IV.	sec-24.2	0.431055	1.28078e-08	0.872964
ess-2(ok3569) III.	htp-1	0.116904	1	0.387659		dpy-4(e1166)IV.	sem-5	0.640538	5.82029e-12	1.3725
ess-2(ok3569) III.	htp-3	0.102942	1	0.353104		dpy-4(e1166)IV.	sex-1	0.00726491	0.931392	-0.137608
ess-2(ok3569) III.	htz-1	0.0813135	1	0.299577		dpy-4(e1166)IV.	sma-1	0.36362	6.62933e-06	0.712159
ess-2(ok3569) III.	K06B9.4	-0.101356	1.07154e-05	-0.152509		dpy-4(e1166)IV.	sma-3	0.491167	3.99783e-11	1.01631
ess-2(ok3569) III.	klp-16	0.679935	0.0104777	1.7811		dpy-4(e1166)IV.	sma-4	-0.0108595	0.876691	-0.180827
ess-2(ok3569) III.	klp-18	0.104454	1	0.356847		dpy-4(e1166)IV.	spc-1	0.0161067	0.850888	-0.116524
ess-2(ok3569) III.	klp-3	-0.0809231	0.00918785	-0.101941		dpy-4(e1166)IV.	T02H6.11	0.916488	3.30314e-56	2.03053
ess-2(ok3569) III.	klp-7	0.245779	1	0.70661		dpy-4(e1166)IV.	T12A2.2	0.922148	2.29106e-24	2.04403
ess-2(ok3569) III.	lex-1	0.0660329	1	0.261759		dpy-4(e1166)IV.	T22D1.4	0.698848	5.43323e-17	1.51155
ess-2(ok3569) III.	lipl-3	0.0703726	1	0.272499		dpy-4(e1166)IV.	taf-1	0.761865	2.58033e-23	1.66182
ess-2(ok3569) III.	lipl-5	0.0341399	1	0.182827		dpy-4(e1166)IV.	tag-144	0.428789	1.52731e-07	0.867561
ess-2(ok3569) III.	lips-9	-0.225972	0.0444231	-0.460921		dpy-4(e1166)IV.	ulp-4	0.688243	1.70892e-24	1.48626
ess-2(ok3569) III.	M01E11.2	0.0772676	1	0.289564		dpy-4(e1166)IV.	unc-116	0.873641	7.64298e-28	1.92836
ess-2(ok3569) III.	mbk-2	-0.0446477	0.166072	-0.012163		dpy-4(e1166)IV.	unc-62	0.282076	0.000280655	0.517709
ess-2(ok3569) III.	mei-1	0.228041	1	0.662712		dpy-4(e1166)IV.	vps-16	0.499937	8.70822e-12	1.03722
ess-2(ok3569) III.	mesp-1	-0.0463713	0.776834	-0.0164288		dpy-4(e1166)IV.	Y49A3A.1	0.213388	0.00943324	0.353915
ess-2(ok3569) III.	mmab-1	0.0784639	1	0.292524		dpy-4(e1166)IV.	ztf-19	0.664374	2.89213e-08	1.42934
ess-2(ok3569) III.	mre-11	-0.0839236	0.509037	-0.109367		dpy-4(e1166)IV.	zyg-12	0.851642	6.71576e-26	1.8759
ess-2(ok3569) III.	mrt-2	0.136298	1	0.435657		dpy-6(e14)X.	adt-2	1.05592	3.19653e-167	2.36302
ess-2(ok3569) III.	nhr-2	0.0402678	1	0.197993		dpy-6(e14)X.	ani-2	0.592518	1.46423e-11	1.25799
ess-2(ok3569) III.	npp-18	-0.255793	1.10458e-05	-0.534725		dpy-6(e14)X.	attf-3	0.255468	1.04136e-05	0.454259
ess-2(ok3569) III.	pept-3	0.0735225	1	0.280295		dpy-6(e14)X.	blmp-1	0.770584	5.73379e-18	1.68261
ess-2(ok3569) III.	pgl-1	-0.00330975	0.485492	0.0901438		dpy-6(e14)X.	C02B10.5	0.288501	2.00618e-07	0.533029
ess-2(ok3569) III.	pme-3	0.0550251	1	0.234516		dpy-6(e14)X.	C08H9.2	0.0720274	0.183751	0.0168252
ess-2(ok3569) III.	rad-50	-0.502901	5.84743e-07	-1.14629		dpy-6(e14)X.	C10A4.7	0.0668754	0.278937	0.00453968
ess-2(ok3569) III.	rad-51	0.0794398	1	0.29494		dpy-6(e14)X.	C14A4.11	0.308359	2.54594e-06	0.580383
ess-2(ok3569) III.	rec-8	0.0688579	1	0.268751		dpy-6(e14)X.	C18E9.2	-0.417125	2.00037e-10	-1.14961
ess-2(ok3569) III.	rfs-1	0.0945894	1	0.332433		dpy-6(e14)X.	cap-2	0.711464	1.10855e-31	1.54163
ess-2(ok3569) III.	rpa-2	0.0870454	1	0.313763		dpy-6(e14)X.	cdtl-7	0.40336	9.95087e-05	0.806924
ess-2(ok3569) III.	rsa-1	-0.0455199	0.00978027	-0.0143216		dpy-6(e14)X.	ceh-13	0.38588	1.358e-10	0.765241
ess-2(ok3569) III.	scc-1	-0.0899751	0.00918785	-0.124343		dpy-6(e14)X.	clec-1	0.186857	0.00165502	0.290648
ess-2(ok3569) III.	sdc-1	0.0550999	1	0.234701		dpy-6(e14)X.	col-38	0.833846	5.23845e-32	1.83346
ess-2(ok3569) III.	sdc-2	0.188158	1	0.564006		dpy-6(e14)X.	cul-1	0.415918	1.51085e-11	0.836868
ess-2(ok3569) III.	sel-10	0.0673339	1	0.264979		dpy-6(e14)X.	D2085.3	0.674181	6.37041e-20	1.45272
ess-2(ok3569) III.	set-2	0.063931	1	0.256557		dpy-6(e14)X.	dlc-1	-0.259416	9.45258e-05	-0.773536
ess-2(ok3569) III.	sex-1	0.0791444	1	0.294209		dpy-6(e14)X.	dpy-10	1.41977	3.2004e-109	3.23067
ess-2(ok3569) III.	sgo-1	0.0836167	1	0.305277		dpy-6(e14)X.	dpy-11	0.897704	8.18802e-22	1.98574
ess-2(ok3569) III.	skr-12	0.066711	1	0.263437		dpy-6(e14)X.	dpy-13	0.878988	1.5343e-31	1.94111
ess-2(ok3569) III.	skr-2	0.110206	1	0.371084		dpy-6(e14)X.	dpy-18	0.451955	5.60003e-14	0.922804
ess-2(ok3569) III.	smk-1	0.0516994	1	0.226285		dpy-6(e14)X.	dpy-2	0.912575	7.19528e-83	2.0212
ess-2(ok3569) III.	srgp-1	0.0468335	1	0.214243		dpy-6(e14)X.	dpy-20	0.0953762	0.229384	0.0725029
ess-2(ok3569) III.	sur-7	-0.0270231	0.362109	0.0314558		dpy-6(e14)X.	dpy-23	-0.0645627	0.273716	-0.308889
ess-2(ok3569) III.	syp-2	0.106145	1	0.361033		dpy-6(e14)X.	dpy-27	0.427517	1.3012e-11	0.864528
ess-2(ok3569) III.	syp-3	0.0587478	1	0.243729		dpy-6(e14)X.	dpy-28	0.565569	1.38602e-18	1.19373
ess-2(ok3569) III.	T06G6.8	0.0530442	1	0.229613		dpy-6(e14)X.	dpy-3	1.3829	8.49577e-89	3.14273
ess-2(ok3569) III.	T08D2.7	-0.00639926	0.834318	0.0824976		dpy-6(e14)X.	dpy-30	0.0541088	0.419691	-0.0259036
ess-2(ok3569) III.	T12F5.1	0.192295	1	0.574243		dpy-6(e14)X.	dpy-4	0.506679	3.11224e-12	1.0533
ess-2(ok3569) III.	tac-1	0.124063	1	0.405376		dpy-6(e14)X.	dpy-6	0.382798	2.25755e-08	0.757892
ess-2(ok3569) III.	thoc-2	0.0832133	1	0.304279		dpy-6(e14)X.	dpy-7	1.10615	2.25971e-83	2.48281
ess-2(ok3569) III.	top-1	-0.0518473	0.00978027	-0.0299814		dpy-6(e14)X.	dpy-8	0.836446	1.47733e-60	1.83966
ess-2(ok3569) III.	ula-1	-0.00492873	0.0970893	0.0861369		dpy-6(e14)X.	dpy-9	1.08048	1.72329e-63	2.42159
ess-2(ok3569) III.	unc-71	-1.13636	1.0983e-48	-2.71403		dpy-6(e14)X.	eat-3	0.179339	0.000926964	0.272722
ess-2(ok3569) III.	unc-86	-0.322075	0.000344303	-0.698765		dpy-6(e14)X.	egl-18	0.636067	6.03821e-20	1.36184
ess-2(ok3569) III.	viln-1	0.0810052	1	0.298814		dpy-6(e14)X.	eif-1.A	1.03747	3.95196e-79	2.31902
ess-2(ok3569) III.	wdr-5.3	0.0934691	1	0.329661		dpy-6(e14)X.	eif-3.F	0.533949	1.24876e-15	1.11833
ess-2(ok3569) III.	xnd-1	-0.269745	0.0345434	-0.569254		dpy-6(e14)X.	enol-1	0.115656	0.0214219	0.120862
ess-2(ok3569) III.	Y43E12A.3	-0.345596	5.24504e-05	-0.756977		dpy-6(e14)X.	epi-1	0.541694	1.60808e-14	1.13679
ess-2(ok3569) III.	Y53C12B.1	synthetic lethal				dpy-6(e14)X.	etr-1	0.301403	1.49764e-08	0.563795
ess-2(ok3569) III.	Y60A3A.16	-0.721458	6.15054e-43	-1.68719		dpy-6(e14)X.	F09E5.2	-0.232579	4.32053e-05	-0.709542
ess-2(ok3569) III.	Y60A3A.19	-0.0876985	0.00905273	-0.118709		dpy-6(e14)X.	F33H1.3	0.117776	0.00803567	0.125917
ess-2(ok3569) III.	Y65B4BR.5	-0.264543	0.000713567	-0.55638		dpy-6(e14)X.	F42A8.1	1.05834	2.63206e-82	2.36879
ess-2(ok3569) III.	zhp-3	-0.183099	0.0788097	-0.354815		dpy-6(e14)X.	F49C12.11	0.978757	1.14492e-42	2.17902
ess-2(ok3569) III.	ZK328.4	0.0325971	1	0.179009		dpy-6(e14)X.	F54D5.11	0.388256	2.29975e-12	0.770906
F52H3.4(ok2692) II.	"sep-1	-0.111088	0.00918785	-0.176595		dpy-6(e14)X.	F54D5.5	0.105051	0.0664626	0.0955731
F52H3.4(ok2692) II.	arp-6	-0.138333	1.10458e-05	-0.244025		dpy-6(e14)X.	far-1	0.318871	3.86801e-10	0.605449
F52H3.4(ok2692) II.	atl-1	0.0163839	1	0.138883		dpy-6(e14)X.	fat-3	0.365824	9.14757e-11	0.717416
F52H3.4(ok2692) II.	brc-1	0.0879162	1	0.315918		dpy-6(e14)X.	gei-13	0.767196	2.79406e-40	1.67453
F52H3.4(ok2692) II.	brd-1	0.0359381	1	0.187278		dpy-6(e14)X.	glf-1	0.875725	1.34715e-47	1.93333
F52H3.4(ok2692) II.	C05C10.5	0.0461302	1	0.212502		dpy-6(e14)X.	gon-14	0.691464	4.07339e-12	1.49394
F52H3.4(ok2692) II.	C30A5.3	0.0051823	1	0.111161		dpy-6(e14)X.	hars-1	0.821156	3.93931e-47	1.8032
F52H3.4(ok2692) II.	C30G12.6	-0.0278107	1	0.0295067		dpy-6(e14)X.	hbl-1	0.597354	5.46864e-27	1.26952
F52H3.4(ok2692) II.	C34B2.4	-0.0222324	1	0.0433123		dpy-6(e14)X.	hgrs-1	0.989392	1.57874e-82	2.20438
F52H3.4(ok2692) II.	C34F6.1	0.054675	1	0.23365		dpy-6(e14)X.	hmg-3	0.292056	3.06919e-06	0.541506
F52H3.4(ok2692) II.	C36C9.4	-0.214181	0.00680159	-0.431738		dpy-6(e14)X.	hmg-4	0.20696	9.96066e-05	0.338586
F52H3.4(ok2692) II.	C41G7.3	0.0246913	1	0.159443		dpy-6(e14)X.	hoe-1	0.371955	2.19607e-12	0.732036
F52H3.4(ok2692) II.	cec-5	0.0195961	1	0.146833		dpy-6(e14)X.	hpo-21	0.177522	0.00720009	0.268388
F52H3.4(ok2692) II.	cep-1	0.0620194	1	0.251826		dpy-6(e14)X.	iftb-1	1.813	5.18113e-80	4.16836
F52H3.4(ok2692) II.	chk-2	0.09778	1	0.34033		dpy-6(e14)X.	imp-2	-0.156383	0.00752594	-0.527843
F52H3.4(ok2692) II.	cki-2	-0.0969313	1.07154e-05	-0.141559		dpy-6(e14)X.	ins-11	0.0654571	0.298432	0.00115762
F52H3.4(ok2692) II.	clec-64	0.0308092	1	0.174584		dpy-6(e14)X.	K07C5.4	1.64446	3.58174e-130	3.76646
F52H3.4(ok2692) II.	coh-1	0.00380214	1	0.107745		dpy-6(e14)X.	kin-2	1.15703	1.25314e-34	2.60414
F52H3.4(ok2692) II.	coh-3	0.103218	1	0.353788		dpy-6(e14)X.	lin-23	0.304774	2.99348e-07	0.571835
F52H3.4(ok2692) II.	D2085.6	0.0443001	1	0.207973		dpy-6(e14)X.	lon-2	0.363937	3.20037e-11	0.712916
F52H3.4(ok2692) II.	dcr-1	0.0180217	1	0.142937		dpy-6(e14)X.	M195.2	0.111551	0.0502307	0.111073
F52H3.4(ok2692) II.	dhc-3	0.0807318	1	0.298137		dpy-6(e14)X.	mex-6	-0.189801	0.000411545	-0.607532
F52H3.4(ok2692) II.	dpy-21	-0.311942	1.07154e-05	-0.673687		dpy-6(e14)X.	mog-1	-0.393558	1.12977e-11	-1.09341
F52H3.4(ok2692) II.	dpy-26	0.0343516	1	0.183352		dpy-6(e14)X.	mom-2	0.416638	2.77596e-11	0.838586
F52H3.4(ok2692) II.	dpy-27	synthetic lethal				dpy-6(e14)X.	mrpl-10	0.578657	1.14068e-20	1.22494
F52H3.4(ok2692) II.	dpy-28	0.0102515	1	0.123706		dpy-6(e14)X.	mrpl-2	0.854281	2.2106e-46	1.88219
F52H3.4(ok2692) II.	duo-1	-0.0133198	1	0.06537		dpy-6(e14)X.	mrpl-50	0.879679	7.41435e-36	1.94276
F52H3.4(ok2692) II.	ess-2	0.0106079	1	0.124588		dpy-6(e14)X.	nas-37	0.0413336	0.432176	-0.0563675
F52H3.4(ok2692) II.	F13D12.5	0.0268502	1	0.164786		dpy-6(e14)X.	nmy-1	0.294028	7.25808e-08	0.54621
F52H3.4(ok2692) II.	F17C11.10	0.0275426	1	0.1665		dpy-6(e14)X.	nol-1	0.208656	0.000305171	0.34263
F52H3.4(ok2692) II.	F25G6.9	0.0254139	1	0.161232		dpy-6(e14)X.	npp-21	0.392125	1.40064e-09	0.780132
F52H3.4(ok2692) II.	F26B1.2	-0.00667542	1	0.0818141		dpy-6(e14)X.	nrf-6	0.129246	0.0384119	0.153268
F52H3.4(ok2692) II.	F31C3.2	-0.0073799	1	0.0800706		dpy-6(e14)X.	ostb-1	0.687135	2.8294e-32	1.48362
F52H3.4(ok2692) II.	F33H1.3	0.0311177	1	0.175348		dpy-6(e14)X.	phb-2	0.277438	2.2486e-09	0.506649
F52H3.4(ok2692) II.	F33H2.6	-0.331046	9.8331e-06	-0.720968		dpy-6(e14)X.	pole-2	0.490135	5.31998e-15	1.01385
F52H3.4(ok2692) II.	F52H3.4	0.0537808	1	0.231437		dpy-6(e14)X.	ppp-1	1.04677	1.39567e-59	2.34121
F52H3.4(ok2692) II.	fbxa-107	-0.226229	0.00695406	-0.461557		dpy-6(e14)X.	rab-7	0.276216	9.80139e-09	0.503734
F52H3.4(ok2692) II.	fbxa-108	0.0106079	1	0.124588		dpy-6(e14)X.	rbx-1	0.344146	1.15408e-08	0.665722
F52H3.4(ok2692) II.	fbxa-210	0.0471323	1	0.214982		dpy-6(e14)X.	rheb-1	0.517816	1.13601e-32	1.07986
F52H3.4(ok2692) II.	fox-1	-0.401296	8.09521e-06	-0.894828		dpy-6(e14)X.	rol-6	0.689488	8.12072e-26	1.48923
F52H3.4(ok2692) II.	hcp-2	0.0323475	1	0.178392		dpy-6(e14)X.	sams-1	0.684993	4.37024e-11	1.47851
F52H3.4(ok2692) II.	her-1	-0.00555397	0.750731	0.0845896		dpy-6(e14)X.	sams-5	0.244735	1.68654e-06	0.428665
F52H3.4(ok2692) II.	hil-2	0.016022	1	0.137988		dpy-6(e14)X.	sas-4	-0.226082	0.00638154	-0.694048
F52H3.4(ok2692) II.	hil-4	-0.144132	0.00705557	-0.258375		dpy-6(e14)X.	sdc-2	0.279935	2.56197e-06	0.512604
F52H3.4(ok2692) II.	hil-5	-0.0104354	1	0.0725085		dpy-6(e14)X.	sec-10	0.621387	8.06872e-23	1.32683
F52H3.4(ok2692) II.	him-17	-0.139681	0.0635373	-0.247361		dpy-6(e14)X.	sec-24.2	0.569929	9.12568e-23	1.20413
F52H3.4(ok2692) II.	him-3	0.0394714	1	0.196022		dpy-6(e14)X.	sem-5	0.402062	8.39503e-12	0.803829
F52H3.4(ok2692) II.	him-5	0.153249	1	0.47761		dpy-6(e14)X.	sex-1	0.463467	6.92816e-05	0.950255
F52H3.4(ok2692) II.	him-8	-0.167598	1.07154e-05	-0.316453		dpy-6(e14)X.	sma-1	0.428341	8.35969e-15	0.866492
F52H3.4(ok2692) II.	hmg-20	0.0410295	1	0.199879		dpy-6(e14)X.	sma-3	0.812922	7.91083e-32	1.78357
F52H3.4(ok2692) II.	hpo-9	synthetic lethal				dpy-6(e14)X.	sma-4	0.539348	1.02544e-24	1.1312
F52H3.4(ok2692) II.	htp-1	0.0599	1	0.246581		dpy-6(e14)X.	spc-1	0.221727	0.000155301	0.3738
F52H3.4(ok2692) II.	htp-3	0.0459287	1	0.212003		dpy-6(e14)X.	T02H6.11	0.837658	4.92369e-49	1.84255
F52H3.4(ok2692) II.	htz-1	-0.233926	0.00610664	-0.480606		dpy-6(e14)X.	T12A2.2	0.210578	1.97477e-05	0.347215
F52H3.4(ok2692) II.	K06B9.4	0.00233341	1	0.10411		dpy-6(e14)X.	T22D1.4	0.345317	9.96805e-10	0.668515
F52H3.4(ok2692) II.	klp-16	-0.279675	0.702751	-0.59383		dpy-6(e14)X.	taf-1	0.446308	1.58166e-18	0.909337
F52H3.4(ok2692) II.	klp-18	0.0474421	1	0.215749		dpy-6(e14)X.	tag-144	0.515116	3.25245e-24	1.07342
F52H3.4(ok2692) II.	klp-3	-0.00997534	1	0.0736472		dpy-6(e14)X.	ulp-4	-0.396395	1.59292e-06	-1.10018
F52H3.4(ok2692) II.	klp-7	-0.0211012	0.815983	0.0461118		dpy-6(e14)X.	unc-116	-0.411206	3.63694e-14	-1.1355
F52H3.4(ok2692) II.	lex-1	0.00899577	1	0.120599		dpy-6(e14)X.	unc-62	0.155621	0.0209308	0.216164
F52H3.4(ok2692) II.	lipl-3	-0.0650253	0.0120219	-0.0625955		dpy-6(e14)X.	vps-16	0.365606	7.57199e-11	0.716896
F52H3.4(ok2692) II.	lipl-5	-0.0229182	1	0.0416149		dpy-6(e14)X.	Y49A3A.1	0.222246	7.81258e-05	0.375036
F52H3.4(ok2692) II.	lips-9	-0.374894	1.11636e-11	-0.829485		dpy-6(e14)X.	ztf-19	0.212168	0.00463667	0.351005
F52H3.4(ok2692) II.	M01E11.2	0.0202378	1	0.148421		dpy-6(e14)X.	zyg-12	0.18603	0.00156076	0.288676
F52H3.4(ok2692) II.	mbk-2	-0.12723	0.00874847	-0.216544		dpy-7(e88)X.	adt-2	0.277333	1.01522e-06	0.506399
F52H3.4(ok2692) II.	mei-1	-0.276859	0.171229	-0.586859		dpy-7(e88)X.	ani-2	0.155716	0.0435435	0.216391
F52H3.4(ok2692) II.	mesp-1	-0.163133	0.129564	-0.305402		dpy-7(e88)X.	attf-3	-0.0944914	0.144643	-0.380257
F52H3.4(ok2692) II.	mmab-1	0.0214349	1	0.151384		dpy-7(e88)X.	blmp-1	0.516459	1.0049e-06	1.07662
F52H3.4(ok2692) II.	mre-11	0.03996	1	0.197232		dpy-7(e88)X.	C02B10.5	0.0218061	0.818934	-0.102933
F52H3.4(ok2692) II.	mrt-2	0.0793067	1	0.29461		dpy-7(e88)X.	C08H9.2	0.086636	0.193191	0.0516609
F52H3.4(ok2692) II.	nhr-2	-0.0167863	1	0.0567908		dpy-7(e88)X.	C10A4.7	0.138963	0.0300175	0.17644
F52H3.4(ok2692) II.	npp-18	-0.00833692	1	0.0777021		dpy-7(e88)X.	C14A4.11	0.132004	0.073068	0.159845
F52H3.4(ok2692) II.	pept-3	0.0164902	1	0.139146		dpy-7(e88)X.	C18E9.2	-0.0929498	0.284938	-0.376581
F52H3.4(ok2692) II.	pgl-1	-0.173057	0.00713491	-0.329963		dpy-7(e88)X.	cap-2	-0.0962883	0.287195	-0.384542
F52H3.4(ok2692) II.	pme-3	-0.00201935	1	0.0933373		dpy-7(e88)X.	cdtl-7	-0.455115	9.7706e-17	-1.2402
F52H3.4(ok2692) II.	rad-50	0.0383971	1	0.193364		dpy-7(e88)X.	ceh-13	0.063903	0.340961	-0.0025483
F52H3.4(ok2692) II.	rad-51	0.0224114	1	0.153801		dpy-7(e88)X.	clec-1	-0.85104	2.06592e-29	-2.18433
F52H3.4(ok2692) II.	rec-8	-0.231166	1.43788e-05	-0.473775		dpy-7(e88)X.	col-38	0.0937021	0.162269	0.0685108
F52H3.4(ok2692) II.	rfs-1	0.037571	1	0.191319		dpy-7(e88)X.	cul-1	-0.371958	1.48164e-05	-1.0419
F52H3.4(ok2692) II.	rpa-2	0.0300221	1	0.172636		dpy-7(e88)X.	D2085.3	0.300782	1.45156e-06	0.562314
F52H3.4(ok2692) II.	rsa-1	0.00302939	1	0.105832		dpy-7(e88)X.	dlc-1	-0.0364853	0.611642	-0.241935
F52H3.4(ok2692) II.	scc-1	-0.0196118	1	0.0497981		dpy-7(e88)X.	dpy-10	1.01829	8.56629e-25	2.2733
F52H3.4(ok2692) II.	sdc-1	-0.00194446	1	0.0935227		dpy-7(e88)X.	dpy-11	-0.0142459	0.902513	-0.188903
F52H3.4(ok2692) II.	sdc-2	synthetic lethal				dpy-7(e88)X.	dpy-13	-0.0310203	0.734517	-0.228903
F52H3.4(ok2692) II.	sel-10	0.0102975	1	0.12382		dpy-7(e88)X.	dpy-18	0.0279937	0.731318	-0.0881779
F52H3.4(ok2692) II.	set-2	0.00689243	1	0.115393		dpy-7(e88)X.	dpy-2	0.804853	7.88031e-23	1.76433
F52H3.4(ok2692) II.	sex-1	0.113849	1	0.380099		dpy-7(e88)X.	dpy-20	-0.356454	1.57786e-06	-1.00493
F52H3.4(ok2692) II.	sgo-1	-0.0837928	0.00976943	-0.109043		dpy-7(e88)X.	dpy-23	-0.184969	0.0105504	-0.596011
F52H3.4(ok2692) II.	skr-12	0.00967427	1	0.122278		dpy-7(e88)X.	dpy-27	0.214847	0.00465969	0.357394
F52H3.4(ok2692) II.	skr-2	-0.106633	0.00807606	-0.16557		dpy-7(e88)X.	dpy-28	0.146388	0.0599253	0.194146
F52H3.4(ok2692) II.	smk-1	-0.265797	0.00610664	-0.559483		dpy-7(e88)X.	dpy-3	0.811792	1.19762e-20	1.78087
F52H3.4(ok2692) II.	srgp-1	-0.200403	0.00725768	-0.397639		dpy-7(e88)X.	dpy-30	0.0324331	0.63657	-0.0775916
F52H3.4(ok2692) II.	sur-7	0.0196646	1	0.147003		dpy-7(e88)X.	dpy-4	0.0320373	0.672652	-0.0785354
F52H3.4(ok2692) II.	syp-2	-0.108943	0.00811696	-0.171286		dpy-7(e88)X.	dpy-6	-0.124464	0.0563566	-0.45173
F52H3.4(ok2692) II.	syp-3	0.00170582	1	0.102557		dpy-7(e88)X.	dpy-7	1.14128	4.14531e-54	2.56657
F52H3.4(ok2692) II.	T06G6.8	-0.00400154	1	0.0884316		dpy-7(e88)X.	dpy-8	0.804674	9.87272e-31	1.7639
F52H3.4(ok2692) II.	T08D2.7	0.0603189	1	0.247618		dpy-7(e88)X.	dpy-9	0.550106	2.98649e-17	1.15686
F52H3.4(ok2692) II.	T12F5.1	0.043705	1	0.2065		dpy-7(e88)X.	eat-3	0.224383	0.0234233	0.380133
F52H3.4(ok2692) II.	tac-1	0.0670636	1	0.26431		dpy-7(e88)X.	egl-18	0.100383	0.145383	0.0844424
F52H3.4(ok2692) II.	thoc-2	-0.0963569	0.00935912	-0.140138		dpy-7(e88)X.	eif-1.A	0.0868517	0.460537	0.0521752
F52H3.4(ok2692) II.	top-1	synthetic lethal				dpy-7(e88)X.	eif-3.F	0.0395903	0.588483	-0.0605245
F52H3.4(ok2692) II.	ula-1	0.0105521	1	0.12445		dpy-7(e88)X.	enol-1	0.177469	0.0244786	0.268262
F52H3.4(ok2692) II.	unc-71	0.00139874	1	0.101797		dpy-7(e88)X.	epi-1	0.0997256	0.205331	0.0828745
F52H3.4(ok2692) II.	unc-86	0.0455466	1	0.211058		dpy-7(e88)X.	etr-1	0.151115	0.013642	0.205419
F52H3.4(ok2692) II.	viln-1	0.0239778	1	0.157678		dpy-7(e88)X.	F09E5.2	-0.00115237	0.988247	-0.15768
F52H3.4(ok2692) II.	wdr-5.3	-0.211824	1.4295e-05	-0.425905		dpy-7(e88)X.	F33H1.3	0.0341007	0.602029	-0.073615
F52H3.4(ok2692) II.	xnd-1	0.0524812	1	0.22822		dpy-7(e88)X.	F42A8.1	-0.0495384	0.400006	-0.273062
F52H3.4(ok2692) II.	Y43E12A.3	0.0182723	1	0.143557		dpy-7(e88)X.	F49C12.11	-0.0148211	0.848828	-0.190274
F52H3.4(ok2692) II.	Y53C12B.1	0.0861424	1	0.311528		dpy-7(e88)X.	F54D5.11	-0.0877731	0.354354	-0.364236
F52H3.4(ok2692) II.	Y60A3A.16	-0.119217	1.62918e-05	-0.196714		dpy-7(e88)X.	F54D5.5	-0.049779	0.500719	-0.273635
F52H3.4(ok2692) II.	Y60A3A.19	-0.0114453	1	0.0700091		dpy-7(e88)X.	far-1	0.00801958	0.924625	-0.135808
F52H3.4(ok2692) II.	Y65B4BR.5	-0.176249	0.00680159	-0.337863		dpy-7(e88)X.	fat-3	-0.242905	0.000173171	-0.734165
F52H3.4(ok2692) II.	zhp-3	0.0329147	1	0.179795		dpy-7(e88)X.	gei-13	0.164718	0.00787353	0.237856
F52H3.4(ok2692) II.	ZK328.4	-0.024462	1	0.0377942		dpy-7(e88)X.	glf-1	-0.0990054	0.228306	-0.391021
fbf-2(q738) II.	"sep-1	0.0552448	1	0.23506		dpy-7(e88)X.	gon-14	-0.0247378	0.742219	-0.213922
fbf-2(q738) II.	arp-6	0.10952	1	0.369384		dpy-7(e88)X.	hars-1	-0.225638	0.00224348	-0.692989
fbf-2(q738) II.	atl-1	0.0488084	1	0.21913		dpy-7(e88)X.	hbl-1	-0.384835	1.44242e-05	-1.07261
fbf-2(q738) II.	brc-1	0.180279	0.572107	0.544505		dpy-7(e88)X.	hgrs-1	-0.370356	5.54294e-07	-1.03809
fbf-2(q738) II.	brd-1	0.0839603	1	0.306127		dpy-7(e88)X.	hmg-3	0.0217973	0.773004	-0.102954
fbf-2(q738) II.	C05C10.5	-0.110799	0.25842	-0.175881		dpy-7(e88)X.	hmg-4	-0.207934	0.000336799	-0.650773
fbf-2(q738) II.	C30A5.3	-0.0132987	0.704627	0.0654223		dpy-7(e88)X.	hoe-1	-0.0565716	0.565094	-0.289833
fbf-2(q738) II.	C30G12.6	-0.193044	7.54285e-05	-0.379428		dpy-7(e88)X.	hpo-21	-0.157972	0.034343	-0.531632
fbf-2(q738) II.	C34B2.4	0.0714446	1	0.275153		dpy-7(e88)X.	iftb-1	0.653043	7.55793e-06	1.40232
fbf-2(q738) II.	C34F6.1	0.104357	1	0.356607		dpy-7(e88)X.	imp-2	-0.852529	1.50046e-22	-2.18788
fbf-2(q738) II.	C36C9.4	-0.00967945	0.208635	0.0743794		dpy-7(e88)X.	ins-11	-0.0568543	0.460528	-0.290507
fbf-2(q738) II.	C41G7.3	0.0544548	1	0.233105		dpy-7(e88)X.	K07C5.4	0.306336	1.14225e-07	0.57556
fbf-2(q738) II.	cec-5	-0.0395326	0.445993	0.000496224		dpy-7(e88)X.	kin-2	0.095313	0.276323	0.0723523
fbf-2(q738) II.	cep-1	-0.0470566	0.643367	-0.0181247		dpy-7(e88)X.	lin-23	0.0581669	0.452994	-0.0162266
fbf-2(q738) II.	chk-2	0.060925	1	0.249118		dpy-7(e88)X.	lon-2	0.0796386	0.221613	0.034975
fbf-2(q738) II.	cki-2	-0.0639789	0.43923	-0.0600057		dpy-7(e88)X.	M195.2	0.0568859	0.416445	-0.0192813
fbf-2(q738) II.	clec-64	0.0427264	1	0.204078		dpy-7(e88)X.	mex-6	-0.0877006	0.242049	-0.364063
fbf-2(q738) II.	coh-1	-0.0050752	0.725194	0.0857745		dpy-7(e88)X.	mog-1	-0.0619415	0.391466	-0.302638
fbf-2(q738) II.	coh-3	0.0128374	1	0.130106		dpy-7(e88)X.	mom-2	0.109225	0.165338	0.105528
fbf-2(q738) II.	D2085.6	0.137182	0.953596	0.437845		dpy-7(e88)X.	mrpl-10	0.208956	0.000445795	0.343345
fbf-2(q738) II.	dcr-1	0.00193132	0.609998	0.103115		dpy-7(e88)X.	mrpl-2	-0.136984	0.0897284	-0.481584
fbf-2(q738) II.	dhc-3	0.17318	0.739122	0.526936		dpy-7(e88)X.	mrpl-50	0.118598	0.0434238	0.127879
fbf-2(q738) II.	dpy-21	0.0634744	1	0.255427		dpy-7(e88)X.	nas-37	-0.229233	0.000218482	-0.701562
fbf-2(q738) II.	dpy-26	0.0192823	0.804145	0.146056		dpy-7(e88)X.	nmy-1	0.117906	0.141279	0.126229
fbf-2(q738) II.	dpy-27	0.0311338	0.944687	0.175388		dpy-7(e88)X.	nol-1	-0.0492221	0.586408	-0.272307
fbf-2(q738) II.	dpy-28	0.10354	1	0.354584		dpy-7(e88)X.	npp-21	0.137302	0.0239126	0.172478
fbf-2(q738) II.	duo-1	0.0802504	1	0.296946		dpy-7(e88)X.	nrf-6	0.0581451	0.587299	-0.0162787
fbf-2(q738) II.	ess-2	0.103892	1	0.355456		dpy-7(e88)X.	ostb-1	0.176104	0.0191882	0.265008
fbf-2(q738) II.	F13D12.5	0.11994	1	0.395173		dpy-7(e88)X.	phb-2	0.0934117	0.385009	0.0678184
fbf-2(q738) II.	F17C11.10	0.120624	1	0.396866		dpy-7(e88)X.	pole-2	0.138418	0.0874746	0.17514
fbf-2(q738) II.	F25G6.9	0.118521	1	0.391661		dpy-7(e88)X.	ppp-1	0.807556	4.8864e-20	1.77077
fbf-2(q738) II.	F26B1.2	-0.0390059	0.213977	0.00179966		dpy-7(e88)X.	rab-7	-0.331698	0.00028677	-0.945901
fbf-2(q738) II.	F31C3.2	0.0861192	1	0.31147		dpy-7(e88)X.	rbx-1	-0.0486103	0.556961	-0.270848
fbf-2(q738) II.	F33H1.3	0.124157	1	0.405609		dpy-7(e88)X.	rheb-1	0.409852	1.95283e-05	0.822405
fbf-2(q738) II.	F33H2.6	0.116922	1	0.387704		dpy-7(e88)X.	rol-6	-0.0201103	0.803149	-0.202887
fbf-2(q738) II.	F52H3.4	0.14655	1	0.461029		dpy-7(e88)X.	sams-1	0.155699	0.00859421	0.216349
fbf-2(q738) II.	fbxa-107	-0.0787251	0.00570686	-0.0965008		dpy-7(e88)X.	sams-5	-0.128981	0.0606981	-0.462501
fbf-2(q738) II.	fbxa-108	0.103892	1	0.355456		dpy-7(e88)X.	sas-4	-0.218556	0.000397146	-0.676103
fbf-2(q738) II.	fbxa-210	0.13998	1	0.44477		dpy-7(e88)X.	sdc-2	0.113597	0.0842722	0.115952
fbf-2(q738) II.	fox-1	0.0909157	1	0.323341		dpy-7(e88)X.	sec-10	-0.0717848	0.308316	-0.32611
fbf-2(q738) II.	hcp-2	-0.203798	0.1015	-0.406043		dpy-7(e88)X.	sec-24.2	-0.186717	0.00525907	-0.600179
fbf-2(q738) II.	her-1	-7.1517e-05	0.903901	0.098158		dpy-7(e88)X.	sem-5	0.418605	9.32938e-11	0.843277
fbf-2(q738) II.	hil-2	0.0733163	1	0.279785		dpy-7(e88)X.	sex-1	-0.184467	0.00389835	-0.594812
fbf-2(q738) II.	hil-4	0.149508	1	0.468352		dpy-7(e88)X.	sma-1	0.247504	0.00262283	0.435268
fbf-2(q738) II.	hil-5	-0.288627	0.0286954	-0.615985		dpy-7(e88)X.	sma-3	0.206706	0.00104549	0.337981
fbf-2(q738) II.	him-17	0.161074	1	0.496976		dpy-7(e88)X.	sma-4	-0.000840687	0.990953	-0.156937
fbf-2(q738) II.	him-3	-0.0835791	0.114345	-0.108514		dpy-7(e88)X.	spc-1	-0.0204536	0.800671	-0.203706
fbf-2(q738) II.	him-5	-0.161003	0.112973	-0.300129		dpy-7(e88)X.	T02H6.11	0.385385	2.71019e-11	0.76406
fbf-2(q738) II.	him-8	-0.232435	0.00301682	-0.476916		dpy-7(e88)X.	T12A2.2	0.0298528	0.668867	-0.0837446
fbf-2(q738) II.	hmg-20	0.13395	1	0.429847		dpy-7(e88)X.	T22D1.4	-0.136649	0.0889261	-0.480786
fbf-2(q738) II.	hpo-9	0.113924	1	0.380284		dpy-7(e88)X.	taf-1	0.0799063	0.318506	0.0356132
fbf-2(q738) II.	htp-1	0.152596	0.944687	0.475993		dpy-7(e88)X.	tag-144	-0.278504	3.15335e-06	-0.819055
fbf-2(q738) II.	htp-3	0.0833897	1	0.304715		dpy-7(e88)X.	ulp-4	0.391244	8.89843e-05	0.778031
fbf-2(q738) II.	htz-1	-0.168229	0.0425649	-0.318013		dpy-7(e88)X.	unc-116	-0.672287	2.59923e-20	-1.75807
fbf-2(q738) II.	K06B9.4	0.0957163	1	0.335222		dpy-7(e88)X.	unc-62	-0.372133	6.27913e-05	-1.04232
fbf-2(q738) II.	klp-16	0.327827	1	0.909671		dpy-7(e88)X.	vps-16	-0.0347449	0.641271	-0.237785
fbf-2(q738) II.	klp-18	0.0862429	1	0.311777		dpy-7(e88)X.	Y49A3A.1	0.0139065	0.884622	-0.12177
fbf-2(q738) II.	klp-3	-0.0252785	0.500181	0.0357734		dpy-7(e88)X.	ztf-19	-0.0640209	0.51035	-0.307597
fbf-2(q738) II.	klp-7	-0.00746347	0.963626	0.0798637		dpy-7(e88)X.	zyg-12	-0.143619	0.0920915	-0.497407
fbf-2(q738) II.	lex-1	0.0288894	0.918339	0.169833		dpy-8(e130)X.	adt-2	0.459432	9.13243e-19	0.940632
fbf-2(q738) II.	lipl-3	0.0377644	0.988331	0.191798		dpy-8(e130)X.	ani-2	-0.508032	1.82677e-20	-1.36639
fbf-2(q738) II.	lipl-5	0.070767	1	0.273476		dpy-8(e130)X.	attf-3	-0.433287	1.71494e-11	-1.18815
fbf-2(q738) II.	lips-9	0.121262	1	0.398444		dpy-8(e130)X.	blmp-1	-0.552657	2.67001e-27	-1.4728
fbf-2(q738) II.	M01E11.2	-0.0372966	0.737784	0.00603014		dpy-8(e130)X.	C02B10.5	0.339414	1.41553e-10	0.654438
fbf-2(q738) II.	mbk-2	-0.00351503	0.540858	0.0896357		dpy-8(e130)X.	C08H9.2	-0.203694	0.000409641	-0.640663
fbf-2(q738) II.	mei-1	-0.245221	0.568801	-0.50856		dpy-8(e130)X.	C10A4.7	0.108231	0.0135022	0.103157
fbf-2(q738) II.	mesp-1	-0.147895	0.293921	-0.267688		dpy-8(e130)X.	C14A4.11	-0.12322	0.0624982	-0.448762
fbf-2(q738) II.	mmab-1	0.114589	1	0.381931		dpy-8(e130)X.	C18E9.2	-0.183356	0.00104408	-0.592164
fbf-2(q738) II.	mre-11	0.132893	1	0.427232		dpy-8(e130)X.	cap-2	-0.717502	9.60235e-34	-1.86589
fbf-2(q738) II.	mrt-2	-0.00188871	0.847078	0.0936607		dpy-8(e130)X.	cdtl-7	-0.478217	3.55378e-14	-1.29529
fbf-2(q738) II.	nhr-2	0.0768255	1	0.28847		dpy-8(e130)X.	ceh-13	-0.457556	2.32567e-20	-1.24602
fbf-2(q738) II.	npp-18	0.0851736	1	0.30913		dpy-8(e130)X.	clec-1	-0.872908	1.98333e-30	-2.23647
fbf-2(q738) II.	pept-3	0.043117	1	0.205045		dpy-8(e130)X.	col-38	0.422135	1.48891e-09	0.851694
fbf-2(q738) II.	pgl-1	-0.175218	0.218213	-0.33531		dpy-8(e130)X.	cul-1	-0.34451	7.48546e-12	-0.976453
fbf-2(q738) II.	pme-3	0.0314032	0.84971	0.176054		dpy-8(e130)X.	D2085.3	0.883961	1.04558e-33	1.95297
fbf-2(q738) II.	rad-50	0.0747487	1	0.28333		dpy-8(e130)X.	dlc-1	-0.215275	3.62265e-07	-0.668277
fbf-2(q738) II.	rad-51	0.0663966	1	0.262659		dpy-8(e130)X.	dpy-10	1.4621	2.85679e-79	3.33159
fbf-2(q738) II.	rec-8	0.105092	1	0.358426		dpy-8(e130)X.	dpy-11	0.4553	6.70479e-12	0.93078
fbf-2(q738) II.	rfs-1	0.0693372	1	0.269937		dpy-8(e130)X.	dpy-13	0.581834	1.99382e-20	1.23251
fbf-2(q738) II.	rpa-2	0.123074	1	0.40293		dpy-8(e130)X.	dpy-18	0.130018	0.00187244	0.155109
fbf-2(q738) II.	rsa-1	0.0964039	1	0.336924		dpy-8(e130)X.	dpy-2	0.560197	4.26714e-20	1.18092
fbf-2(q738) II.	scc-1	0.0740339	1	0.281561		dpy-8(e130)X.	dpy-20	-1.02582	3.29452e-52	-2.6011
fbf-2(q738) II.	sdc-1	0.0914896	1	0.324762		dpy-8(e130)X.	dpy-23	-0.447244	2.96596e-11	-1.22143
fbf-2(q738) II.	sdc-2	0.139944	1	0.444681		dpy-8(e130)X.	dpy-27	-0.512439	1.92415e-14	-1.3769
fbf-2(q738) II.	sel-10	-0.0905177	0.256775	-0.125686		dpy-8(e130)X.	dpy-28	0.00080461	0.993987	-0.153013
fbf-2(q738) II.	set-2	0.100221	1	0.34637		dpy-8(e130)X.	dpy-3	1.25862	4.75659e-91	2.84639
fbf-2(q738) II.	sex-1	0.006142	0.943981	0.113536		dpy-8(e130)X.	dpy-30	-0.140142	0.0219207	-0.489116
fbf-2(q738) II.	sgo-1	0.119684	1	0.39454		dpy-8(e130)X.	dpy-4	0.233153	8.3331e-05	0.401046
fbf-2(q738) II.	skr-12	0.102969	1	0.353173		dpy-8(e130)X.	dpy-6	-0.00738363	0.909565	-0.172539
fbf-2(q738) II.	skr-2	0.0266198	1	0.164216		dpy-8(e130)X.	dpy-7	0.735037	2.65531e-38	1.59784
fbf-2(q738) II.	smk-1	0.0881275	1	0.316441		dpy-8(e130)X.	dpy-8	0.695632	9.98467e-26	1.50388
fbf-2(q738) II.	srgp-1	-0.028711	0.196727	0.0272785		dpy-8(e130)X.	dpy-9	0.73081	5.77424e-26	1.58776
fbf-2(q738) II.	sur-7	0.11284	1	0.377602		dpy-8(e130)X.	eat-3	0.430333	2.34083e-14	0.871242
fbf-2(q738) II.	syp-2	-0.0271965	0.508425	0.0310266		dpy-8(e130)X.	egl-18	-0.145374	0.0113809	-0.501591
fbf-2(q738) II.	syp-3	-0.220645	0.0216552	-0.447737		dpy-8(e130)X.	eif-1.A	0.307126	4.06335e-08	0.577444
fbf-2(q738) II.	T06G6.8	0.0894571	1	0.319731		dpy-8(e130)X.	eif-3.F	0.423828	1.0533e-09	0.855732
fbf-2(q738) II.	T08D2.7	0.15301	1	0.477017		dpy-8(e130)X.	enol-1	-0.151028	0.0269748	-0.515073
fbf-2(q738) II.	T12F5.1	0.227141	1	0.660484		dpy-8(e130)X.	epi-1	-0.065392	0.296274	-0.310866
fbf-2(q738) II.	tac-1	0.0473222	1	0.215452		dpy-8(e130)X.	etr-1	-0.0856953	0.233717	-0.359281
fbf-2(q738) II.	thoc-2	0.0408313	1	0.199388		dpy-8(e130)X.	F09E5.2	0.114635	0.0749437	0.118427
fbf-2(q738) II.	top-1	-0.244421	0.0167757	-0.506579		dpy-8(e130)X.	F33H1.3	0.0369953	0.592009	-0.0667126
fbf-2(q738) II.	ula-1	-0.103629	0.238487	-0.158135		dpy-8(e130)X.	F42A8.1	0.723972	1.08091e-30	1.57146
fbf-2(q738) II.	unc-71	0.0947928	1	0.332937		dpy-8(e130)X.	F49C12.11	-0.28217	2.40688e-06	-0.827797
fbf-2(q738) II.	unc-86	-0.0348265	0.460535	0.0121434		dpy-8(e130)X.	F54D5.11	0.103247	0.0534099	0.0912728
fbf-2(q738) II.	viln-1	0.117102	1	0.388149		dpy-8(e130)X.	F54D5.5	-0.221428	0.000389216	-0.682951
fbf-2(q738) II.	wdr-5.3	0.129425	1	0.418648		dpy-8(e130)X.	far-1	-0.409622	3.60976e-12	-1.13172
fbf-2(q738) II.	xnd-1	0.145265	1	0.457851		dpy-8(e130)X.	fat-3	-0.0451929	0.431549	-0.262699
fbf-2(q738) II.	Y43E12A.3	0.0130696	0.89076	0.130681		dpy-8(e130)X.	gei-13	0.152272	0.00279809	0.208178
fbf-2(q738) II.	Y53C12B.1	0.0048515	0.891572	0.110342		dpy-8(e130)X.	glf-1	0.284266	1.13013e-08	0.522931
fbf-2(q738) II.	Y60A3A.16	-0.223738	0.00667518	-0.455391		dpy-8(e130)X.	gon-14	-0.00869353	0.868996	-0.175662
fbf-2(q738) II.	Y60A3A.19	0.0821025	1	0.30153		dpy-8(e130)X.	hars-1	0.404109	6.60681e-16	0.80871
fbf-2(q738) II.	Y65B4BR.5	-0.144885	0.61065	-0.260239		dpy-8(e130)X.	hbl-1	0.0686926	0.263774	0.00887296
fbf-2(q738) II.	zhp-3	0.125932	1	0.410003		dpy-8(e130)X.	hgrs-1	-0.194635	0.000145177	-0.619059
fbf-2(q738) II.	ZK328.4	0.0692417	1	0.269701		dpy-8(e130)X.	hmg-3	-0.136529	0.0442498	-0.480501
fox-1(e2643) X.	"sep-1	0.011584	0.739606	0.127004		dpy-8(e130)X.	hmg-4	0.0300234	0.570918	-0.0833377
fox-1(e2643) X.	arp-6	-0.0127038	0.641048	0.0668944		dpy-8(e130)X.	hoe-1	0.174117	0.00139759	0.26027
fox-1(e2643) X.	atl-1	0.0359828	0.888139	0.187388		dpy-8(e130)X.	hpo-21	0.170477	0.0017552	0.251588
fox-1(e2643) X.	brc-1	0.164092	1	0.504444		dpy-8(e130)X.	iftb-1	0.613222	1.91155e-19	1.30736
fox-1(e2643) X.	brd-1	0.112159	1	0.375916		dpy-8(e130)X.	imp-2	-1.09604	3.39589e-82	-2.76857
fox-1(e2643) X.	C05C10.5	0.122342	1	0.401118		dpy-8(e130)X.	ins-11	-0.317549	9.28767e-07	-0.912161
fox-1(e2643) X.	C30A5.3	0.0814302	1	0.299866		dpy-8(e130)X.	K07C5.4	0.708358	9.54568e-47	1.53422
fox-1(e2643) X.	C30G12.6	-0.126324	2.77774e-10	-0.214304		dpy-8(e130)X.	kin-2	0.549751	1.62153e-19	1.15601
fox-1(e2643) X.	C34B2.4	0.0540396	1	0.232077		dpy-8(e130)X.	lin-23	0.0157161	0.761555	-0.117455
fox-1(e2643) X.	C34F6.1	0.0832555	1	0.304383		dpy-8(e130)X.	lon-2	-0.536582	7.36305e-19	-1.43447
fox-1(e2643) X.	C36C9.4	0.0746554	1	0.283099		dpy-8(e130)X.	M195.2	-0.221331	0.00106127	-0.68272
fox-1(e2643) X.	C41G7.3	0.100922	1	0.348106		dpy-8(e130)X.	mex-6	0.198369	0.000781849	0.3181
fox-1(e2643) X.	cec-5	0.0958314	1	0.335507		dpy-8(e130)X.	mog-1	-0.405647	2.5743e-08	-1.12224
fox-1(e2643) X.	cep-1	-0.00803431	0.711092	0.078451		dpy-8(e130)X.	mom-2	-0.270318	9.12085e-07	-0.799533
fox-1(e2643) X.	chk-2	0.173947	1	0.528834		dpy-8(e130)X.	mrpl-10	0.0895479	0.078573	0.0586048
fox-1(e2643) X.	cki-2	-0.0405163	0.825002	-0.00193835		dpy-8(e130)X.	mrpl-2	-0.341954	3.46268e-06	-0.970358
fox-1(e2643) X.	clec-64	-0.00138272	0.547092	0.0949129		dpy-8(e130)X.	mrpl-50	0.253261	0.00011074	0.448997
fox-1(e2643) X.	coh-1	0.0800513	1	0.296453		dpy-8(e130)X.	nas-37	-0.321872	4.9078e-10	-0.922469
fox-1(e2643) X.	coh-3	0.0773675	1	0.289811		dpy-8(e130)X.	nmy-1	-0.250413	4.52195e-08	-0.752069
fox-1(e2643) X.	D2085.6	0.120514	1	0.396593		dpy-8(e130)X.	nol-1	-0.36756	5.28423e-11	-1.03142
fox-1(e2643) X.	dcr-1	-0.0310367	0.601766	0.0215225		dpy-8(e130)X.	npp-21	0.190767	3.88535e-05	0.299972
fox-1(e2643) X.	dhc-3	-0.0895895	0.537258	-0.123389		dpy-8(e130)X.	nrf-6	-0.214256	0.00050557	-0.665849
fox-1(e2643) X.	dpy-21	0.0966892	1	0.33763		dpy-8(e130)X.	ostb-1	-0.370304	3.01327e-07	-1.03796
fox-1(e2643) X.	dpy-26	-0.0454832	0.40411	-0.014231		dpy-8(e130)X.	phb-2	0.0864513	0.0901313	0.0512207
fox-1(e2643) X.	dpy-27	0.00610179	0.665508	0.113436		dpy-8(e130)X.	pole-2	0.168661	0.00435545	0.247259
fox-1(e2643) X.	dpy-28	-0.0274442	0.522371	0.0304136		dpy-8(e130)X.	ppp-1	0.64735	5.50695e-22	1.38874
fox-1(e2643) X.	duo-1	0.0629443	1	0.254115		dpy-8(e130)X.	rab-7	-1.2	4.33814e-18	-3.01646
fox-1(e2643) X.	ess-2	-0.0293766	0.227221	0.0256313		dpy-8(e130)X.	rbx-1	-0.238805	2.14697e-07	-0.724387
fox-1(e2643) X.	F13D12.5	0.103079	1	0.353444		dpy-8(e130)X.	rheb-1	0.0801293	0.156846	0.0361452
fox-1(e2643) X.	F17C11.10	0.103771	1	0.355156		dpy-8(e130)X.	rol-6	0.236856	8.07969e-05	0.409876
fox-1(e2643) X.	F25G6.9	0.101644	1	0.349893		dpy-8(e130)X.	sams-1	0.108102	0.109394	0.102848
fox-1(e2643) X.	F26B1.2	-0.198333	0.00450628	-0.392517		dpy-8(e130)X.	sams-5	-0.244401	9.58795e-06	-0.737732
fox-1(e2643) X.	F31C3.2	0.068879	1	0.268803		dpy-8(e130)X.	sas-4	-0.658164	1.59699e-19	-1.72439
fox-1(e2643) X.	F33H1.3	0.107343	1	0.363997		dpy-8(e130)X.	sdc-2	0.290679	4.10486e-05	0.538223
fox-1(e2643) X.	F33H2.6	-0.0879277	0.231497	-0.119276		dpy-8(e130)X.	sec-10	0.276163	6.322e-07	0.503607
fox-1(e2643) X.	F52H3.4	0.129986	1	0.420036		dpy-8(e130)X.	sec-24.2	0.179522	0.000119688	0.273158
fox-1(e2643) X.	fbxa-107	0.0550392	1	0.234551		dpy-8(e130)X.	sem-5	-0.0276047	0.653799	-0.220758
fox-1(e2643) X.	fbxa-108	-0.123627	0.0955838	-0.207627		dpy-8(e130)X.	sex-1	-0.0945807	0.166546	-0.38047
fox-1(e2643) X.	fbxa-210	synthetic lethal				dpy-8(e130)X.	sma-1	0.266212	3.75444e-08	0.479878
fox-1(e2643) X.	fox-1	0.0737294	1	0.280807		dpy-8(e130)X.	sma-3	-0.00077428	0.990953	-0.156778
fox-1(e2643) X.	hcp-2	0.0200458	0.691962	0.147946		dpy-8(e130)X.	sma-4	0.249893	2.73871e-06	0.440965
fox-1(e2643) X.	her-1	0.178214	1	0.539395		dpy-8(e130)X.	spc-1	-0.119942	0.0536701	-0.440947
fox-1(e2643) X.	hil-2	0.0922605	1	0.326669		dpy-8(e130)X.	T02H6.11	0.4786	1.08364e-19	0.98634
fox-1(e2643) X.	hil-4	0.0808988	1	0.298551		dpy-8(e130)X.	T12A2.2	-0.0837727	0.191717	-0.354697
fox-1(e2643) X.	hil-5	-0.435913	5.66325e-09	-0.980502		dpy-8(e130)X.	T22D1.4	0.122769	0.0488768	0.137825
fox-1(e2643) X.	him-17	0.0742964	1	0.28221		dpy-8(e130)X.	taf-1	-0.0557693	0.404942	-0.28792
fox-1(e2643) X.	him-3	0.115689	1	0.384653		dpy-8(e130)X.	tag-144	0.252825	2.9195e-05	0.447957
fox-1(e2643) X.	him-5	synthetic lethal				dpy-8(e130)X.	ulp-4	0.164624	0.0056232	0.237631
fox-1(e2643) X.	him-8	0.070166	1	0.271988		dpy-8(e130)X.	unc-116	-0.367314	3.45097e-08	-1.03083
fox-1(e2643) X.	hmg-20	0.117246	1	0.388506		dpy-8(e130)X.	unc-62	-0.106125	0.062638	-0.407999
fox-1(e2643) X.	hpo-9	-0.267846	0.0171619	-0.564553		dpy-8(e130)X.	vps-16	0.0674403	0.178388	0.0058868
fox-1(e2643) X.	htp-1	-0.247438	0.234972	-0.514048		dpy-8(e130)X.	Y49A3A.1	-0.289435	4.24752e-07	-0.84512
fox-1(e2643) X.	htp-3	0.122141	1	0.40062		dpy-8(e130)X.	ztf-19	-0.123559	0.0375751	-0.449572
fox-1(e2643) X.	htz-1	-0.0559433	0.5975	-0.0401185		dpy-8(e130)X.	zyg-12	0.0349268	0.468593	-0.0716452
fox-1(e2643) X.	K06B9.4	synthetic lethal				dpy-9(e12)IV.	adt-2	0.712179	8.1613e-19	1.54333
fox-1(e2643) X.	klp-16	-0.0529191	1	-0.0326339		dpy-9(e12)IV.	ani-2	0.434678	1.59092e-14	0.881605
fox-1(e2643) X.	klp-18	-0.00795157	0.855776	0.0786557		dpy-9(e12)IV.	attf-3	0.511927	7.5482e-13	1.06581
fox-1(e2643) X.	klp-3	-0.365562	8.37936e-09	-0.80639		dpy-9(e12)IV.	blmp-1	0.106695	0.331268	0.099494
fox-1(e2643) X.	klp-7	0.0149452	1	0.135323		dpy-9(e12)IV.	C02B10.5	0.151786	0.0175318	0.207018
fox-1(e2643) X.	lex-1	0.0852403	1	0.309295		dpy-9(e12)IV.	C08H9.2	0.279699	0.000507063	0.51204
fox-1(e2643) X.	lipl-3	0.089579	1	0.320033		dpy-9(e12)IV.	C10A4.7	0.251003	3.28504e-08	0.443613
fox-1(e2643) X.	lipl-5	-0.123045	0.00768248	-0.206188		dpy-9(e12)IV.	C14A4.11	0.281009	2.11415e-05	0.515164
fox-1(e2643) X.	lips-9	0.0242312	0.896908	0.158305		dpy-9(e12)IV.	C18E9.2	0.410259	8.56515e-11	0.823375
fox-1(e2643) X.	M01E11.2	-0.0261711	0.340395	0.0335643		dpy-9(e12)IV.	cap-2	-0.269261	1.77095e-05	-0.797015
fox-1(e2643) X.	mbk-2	-0.0125261	0.606783	0.0673344		dpy-9(e12)IV.	cdtl-7	0.913056	2.51993e-40	2.02235
fox-1(e2643) X.	mei-1	-0.0879805	0.544318	-0.119407		dpy-9(e12)IV.	ceh-13	0.537414	5.76834e-15	1.12659
fox-1(e2643) X.	mesp-1	synthetic lethal				dpy-9(e12)IV.	clec-1	-0.371607	2.81159e-08	-1.04107
fox-1(e2643) X.	mmab-1	0.0976685	1	0.340054		dpy-9(e12)IV.	col-38	0.07287	0.364986	0.0188344
fox-1(e2643) X.	mre-11	0.116177	1	0.385861		dpy-9(e12)IV.	cul-1	-0.29473	0.000205097	-0.857748
fox-1(e2643) X.	mrt-2	0.15549	1	0.483155		dpy-9(e12)IV.	D2085.3	0.804983	1.10249e-09	1.76464
fox-1(e2643) X.	nhr-2	0.0594809	1	0.245544		dpy-9(e12)IV.	dlc-1	0.387091	2.28558e-08	0.768128
fox-1(e2643) X.	npp-18	0.0679229	1	0.266437		dpy-9(e12)IV.	dpy-10	1.74533	3.51882e-73	4.007
fox-1(e2643) X.	pept-3	0.0927282	1	0.327827		dpy-9(e12)IV.	dpy-11	0.604872	4.23603e-12	1.28745
fox-1(e2643) X.	pgl-1	0.0985753	1	0.342298		dpy-9(e12)IV.	dpy-13	0.554023	7.84495e-11	1.16619
fox-1(e2643) X.	pme-3	-0.00891588	0.348898	0.0762692		dpy-9(e12)IV.	dpy-18	0.203347	0.00308056	0.329971
fox-1(e2643) X.	rad-50	-0.0338455	0.746018	0.0145712		dpy-9(e12)IV.	dpy-2	1.11358	2.32631e-47	2.50051
fox-1(e2643) X.	rad-51	0.019776	0.832851	0.147278		dpy-9(e12)IV.	dpy-20	0.585488	8.79657e-15	1.24123
fox-1(e2643) X.	rec-8	0.0880647	1	0.316285		dpy-9(e12)IV.	dpy-23	0.0759058	0.289548	0.0260737
fox-1(e2643) X.	rfs-1	0.113791	1	0.379954		dpy-9(e12)IV.	dpy-27	0.123383	0.0625769	0.139289
fox-1(e2643) X.	rpa-2	0.106248	1	0.361288		dpy-9(e12)IV.	dpy-28	0.398036	2.17671e-16	0.794227
fox-1(e2643) X.	rsa-1	-0.0128805	0.452461	0.0664571		dpy-9(e12)IV.	dpy-3	1.30243	6.71576e-109	2.95085
fox-1(e2643) X.	scc-1	0.0566579	1	0.238557		dpy-9(e12)IV.	dpy-30	0.186188	0.0147858	0.289053
fox-1(e2643) X.	sdc-1	0.0743097	1	0.282243		dpy-9(e12)IV.	dpy-4	0.199973	0.000449244	0.321926
fox-1(e2643) X.	sdc-2	-0.225213	0.471168	-0.459041		dpy-9(e12)IV.	dpy-6	0.859165	6.03133e-23	1.89384
fox-1(e2643) X.	sel-10	0.086541	1	0.312514		dpy-9(e12)IV.	dpy-7	1.13812	2.20649e-43	2.55903
fox-1(e2643) X.	set-2	0.0831388	1	0.304094		dpy-9(e12)IV.	dpy-8	0.709855	7.9242e-41	1.53779
fox-1(e2643) X.	sex-1	-0.146316	0.484686	-0.26378		dpy-9(e12)IV.	dpy-9	1.12628	3.60808e-53	2.5308
fox-1(e2643) X.	sgo-1	0.10282	1	0.352804		dpy-9(e12)IV.	eat-3	0.390085	8.68667e-09	0.775266
fox-1(e2643) X.	skr-12	0.0859183	1	0.310973		dpy-9(e12)IV.	egl-18	0.235032	7.3547e-08	0.405527
fox-1(e2643) X.	skr-2	0.0615939	1	0.250773		dpy-9(e12)IV.	eif-1.A	0.663485	2.69531e-14	1.42722
fox-1(e2643) X.	smk-1	0.07091	1	0.273829		dpy-9(e12)IV.	eif-3.F	0.209146	6.11461e-05	0.343799
fox-1(e2643) X.	srgp-1	-0.115928	2.1442e-05	-0.188574		dpy-9(e12)IV.	enol-1	0.35551	0.000133021	0.692821
fox-1(e2643) X.	sur-7	0.0958999	1	0.335677		dpy-9(e12)IV.	epi-1	0.878532	8.0772e-22	1.94002
fox-1(e2643) X.	syp-2	0.125344	1	0.408547		dpy-9(e12)IV.	etr-1	0.369529	3.87817e-12	0.726251
fox-1(e2643) X.	syp-3	0.00119893	0.473071	0.101302		dpy-9(e12)IV.	F09E5.2	0.185319	0.0127887	0.28698
fox-1(e2643) X.	T06G6.8	0.0722544	1	0.277157		dpy-9(e12)IV.	F33H1.3	0.429778	1.70391e-09	0.86992
fox-1(e2643) X.	T08D2.7	0.0143358	0.971229	0.133815		dpy-9(e12)IV.	F42A8.1	0.646159	1.1554e-38	1.3859
fox-1(e2643) X.	T12F5.1	synthetic lethal				dpy-9(e12)IV.	F49C12.11	0.824828	7.47058e-35	1.81196
fox-1(e2643) X.	tac-1	0.143257	1	0.452881		dpy-9(e12)IV.	F54D5.11	-0.412984	6.97066e-13	-1.13974
fox-1(e2643) X.	thoc-2	0.102417	1	0.351805		dpy-9(e12)IV.	F54D5.5	0.0529762	0.564618	-0.0286045
fox-1(e2643) X.	top-1	0.076535	1	0.287751		dpy-9(e12)IV.	far-1	0.0440329	0.518616	-0.0499308
fox-1(e2643) X.	ula-1	0.0867953	1	0.313144		dpy-9(e12)IV.	fat-3	0.240867	9.96066e-05	0.41944
fox-1(e2643) X.	unc-71	-0.112729	0.252205	-0.180657		dpy-9(e12)IV.	gei-13	0.259629	3.86315e-05	0.464181
fox-1(e2643) X.	unc-86	-0.102678	0.639035	-0.155781		dpy-9(e12)IV.	glf-1	0.508656	8.87981e-11	1.05801
fox-1(e2643) X.	viln-1	0.100209	1	0.346342		dpy-9(e12)IV.	gon-14	0.311665	5.38599e-06	0.588267
fox-1(e2643) X.	wdr-5.3	-0.029238	0.311136	0.0259743		dpy-9(e12)IV.	hars-1	1.25704	3.87194e-46	2.84261
fox-1(e2643) X.	xnd-1	0.056301	1	0.237674		dpy-9(e12)IV.	hbl-1	0.398072	3.03981e-07	0.794313
fox-1(e2643) X.	Y43E12A.3	-0.0699416	0.5135	-0.0747626		dpy-9(e12)IV.	hgrs-1	-0.192942	0.0232075	-0.615023
fox-1(e2643) X.	Y53C12B.1	0.162319	1	0.500058		dpy-9(e12)IV.	hmg-3	0.230585	1.07198e-06	0.394922
fox-1(e2643) X.	Y60A3A.16	-0.0332993	6.34038e-05	0.0159228		dpy-9(e12)IV.	hmg-4	0.06984	0.223174	0.0116092
fox-1(e2643) X.	Y60A3A.19	0.0177712	0.0177848	0.142317		dpy-9(e12)IV.	hoe-1	0.335126	1.5579e-05	0.644212
fox-1(e2643) X.	Y65B4BR.5	0.111092	1	0.373275		dpy-9(e12)IV.	hpo-21	0.13341	0.0359913	0.163198
fox-1(e2643) X.	zhp-3	0.0373067	0.988367	0.190665		dpy-9(e12)IV.	iftb-1	0.268403	0.0218328	0.485103
fox-1(e2643) X.	ZK328.4	-0.0702512	0.00937397	-0.075529		dpy-9(e12)IV.	imp-2	-0.728873	2.66224e-32	-1.89301
gpr-2(ok1179) III.	"sep-1	0.108273	1	0.366298		dpy-9(e12)IV.	ins-11	0.0331821	0.64391	-0.0758055
gpr-2(ok1179) III.	arp-6	0.0584028	1	0.242875		dpy-9(e12)IV.	K07C5.4	0.489282	4.08232e-16	1.01181
gpr-2(ok1179) III.	atl-1	0.108915	1	0.367887		dpy-9(e12)IV.	kin-2	0.331337	1.48164e-05	0.635177
gpr-2(ok1179) III.	brc-1	-0.0258349	0.781075	0.0343966		dpy-9(e12)IV.	lin-23	0.408537	1.76455e-07	0.819269
gpr-2(ok1179) III.	brd-1	0.128448	1	0.41623		dpy-9(e12)IV.	lon-2	0.418707	9.82843e-09	0.843519
gpr-2(ok1179) III.	C05C10.5	0.0789224	1	0.293659		dpy-9(e12)IV.	M195.2	0.396696	7.13873e-12	0.791032
gpr-2(ok1179) III.	C30A5.3	0.00684828	0.501686	0.115284		dpy-9(e12)IV.	mex-6	0.19394	0.00406919	0.30754
gpr-2(ok1179) III.	C30G12.6	0.0127291	0.016593	0.129838		dpy-9(e12)IV.	mog-1	-1.41339	1.55954e-26	-3.52532
gpr-2(ok1179) III.	C34B2.4	0.0169539	0.296752	0.140294		dpy-9(e12)IV.	mom-2	0.0578049	0.464892	-0.01709
gpr-2(ok1179) III.	C34F6.1	0.147165	1	0.462553		dpy-9(e12)IV.	mrpl-10	0.868084	9.26001e-38	1.91511
gpr-2(ok1179) III.	C36C9.4	0.0909517	1	0.32343		dpy-9(e12)IV.	mrpl-2	0.795083	2.7412e-25	1.74103
gpr-2(ok1179) III.	C41G7.3	0.117213	0.944687	0.388425		dpy-9(e12)IV.	mrpl-50	0.219483	0.000661888	0.368448
gpr-2(ok1179) III.	cec-5	-0.230469	0.0194209	-0.472051		dpy-9(e12)IV.	nas-37	0.107549	0.0803518	0.101531
gpr-2(ok1179) III.	cep-1	0.0367649	1	0.189324		dpy-9(e12)IV.	nmy-1	0.516369	1.42031e-11	1.0764
gpr-2(ok1179) III.	chk-2	0.0956886	1	0.335154		dpy-9(e12)IV.	nol-1	0.283455	7.09618e-06	0.520997
gpr-2(ok1179) III.	cki-2	0.15452	1	0.480756		dpy-9(e12)IV.	npp-21	0.600768	8.2866e-22	1.27766
gpr-2(ok1179) III.	clec-64	0.0488001	1	0.21911		dpy-9(e12)IV.	nrf-6	0.0420255	0.55936	-0.0547174
gpr-2(ok1179) III.	coh-1	-0.013082	0.38922	0.0659586		dpy-9(e12)IV.	ostb-1	0.380245	1.8557e-05	0.751803
gpr-2(ok1179) III.	coh-3	0.140039	1	0.444915		dpy-9(e12)IV.	phb-2	0.467046	7.08399e-14	0.95879
gpr-2(ok1179) III.	D2085.6	0.0651247	1	0.259511		dpy-9(e12)IV.	pole-2	0.273997	0.000103201	0.498443
gpr-2(ok1179) III.	dcr-1	0.110551	1	0.371936		dpy-9(e12)IV.	ppp-1	0.284645	0.000292862	0.523835
gpr-2(ok1179) III.	dhc-3	0.104219	1	0.356266		dpy-9(e12)IV.	rab-7	0.663082	5.37972e-14	1.42626
gpr-2(ok1179) III.	dpy-21	0.00828187	0.649531	0.118832		dpy-9(e12)IV.	rbx-1	0.338995	4.31195e-09	0.653439
gpr-2(ok1179) III.	dpy-26	0.126864	1	0.412308		dpy-9(e12)IV.	rheb-1	0.293069	0.000105119	0.543923
gpr-2(ok1179) III.	dpy-27	0.104382	1	0.356668		dpy-9(e12)IV.	rol-6	0.478533	4.03623e-08	0.986182
gpr-2(ok1179) III.	dpy-28	-0.118173	0.082194	-0.194129		dpy-9(e12)IV.	sams-1	-0.0175612	0.872831	-0.196808
gpr-2(ok1179) III.	duo-1	-0.0522941	0.357829	-0.031087		dpy-9(e12)IV.	sams-5	-0.109657	0.0773451	-0.416421
gpr-2(ok1179) III.	ess-2	0.0157825	0.462632	0.137395		dpy-9(e12)IV.	sas-4	-0.141812	0.124825	-0.493099
gpr-2(ok1179) III.	F13D12.5	0.0191917	0.756513	0.145832		dpy-9(e12)IV.	sdc-2	0.191186	0.000736288	0.300972
gpr-2(ok1179) III.	F17C11.10	0.120062	1	0.395474		dpy-9(e12)IV.	sec-10	0.802066	4.7561e-14	1.75768
gpr-2(ok1179) III.	F25G6.9	0.117935	1	0.390212		dpy-9(e12)IV.	sec-24.2	-0.260452	0.000340536	-0.776006
gpr-2(ok1179) III.	F26B1.2	-0.0509536	0.0227664	-0.0277696		dpy-9(e12)IV.	sem-5	-0.109133	0.153164	-0.415171
gpr-2(ok1179) III.	F31C3.2	0.0851764	1	0.309137		dpy-9(e12)IV.	sex-1	0.18013	0.020588	0.274607
gpr-2(ok1179) III.	F33H1.3	0.123633	1	0.404313		dpy-9(e12)IV.	sma-1	0.820057	4.72404e-21	1.80058
gpr-2(ok1179) III.	F33H2.6	0.116319	1	0.386212		dpy-9(e12)IV.	sma-3	0.806561	1.40921e-27	1.7684
gpr-2(ok1179) III.	F52H3.4	0.0908981	1	0.323298		dpy-9(e12)IV.	sma-4	0.540545	4.60133e-14	1.13406
gpr-2(ok1179) III.	fbxa-107	synthetic lethal				dpy-9(e12)IV.	spc-1	-0.0992858	0.326175	-0.391689
gpr-2(ok1179) III.	fbxa-108	-0.00629205	0.486996	0.0827629		dpy-9(e12)IV.	T02H6.11	1.41695	4.75876e-97	3.22394
gpr-2(ok1179) III.	fbxa-210	0.0120608	0.971229	0.128184		dpy-9(e12)IV.	T12A2.2	-0.0257471	0.653799	-0.216329
gpr-2(ok1179) III.	fox-1	0.0900258	1	0.321139		dpy-9(e12)IV.	T22D1.4	-0.0659258	0.317317	-0.312139
gpr-2(ok1179) III.	hcp-2	0.069182	1	0.269553		dpy-9(e12)IV.	taf-1	0.630973	6.67477e-17	1.34969
gpr-2(ok1179) III.	her-1	-0.00534825	0.881224	0.0850987		dpy-9(e12)IV.	tag-144	0.919823	2.4606e-29	2.03849
gpr-2(ok1179) III.	hil-2	0.00516796	0.83219	0.111125		dpy-9(e12)IV.	ulp-4	0.700261	1.56254e-19	1.51491
gpr-2(ok1179) III.	hil-4	-0.0328846	0.515423	0.0169492		dpy-9(e12)IV.	unc-116	0.318348	6.13471e-05	0.604202
gpr-2(ok1179) III.	hil-5	0.0179576	0.638421	0.142778		dpy-9(e12)IV.	unc-62	0.332888	6.49942e-08	0.638875
gpr-2(ok1179) III.	him-17	0.0842265	1	0.306786		dpy-9(e12)IV.	vps-16	0.35238	1.07706e-06	0.685356
gpr-2(ok1179) III.	him-3	0.0896448	1	0.320196		dpy-9(e12)IV.	Y49A3A.1	0.158719	0.0408514	0.223551
gpr-2(ok1179) III.	him-5	0.245635	1	0.706254		dpy-9(e12)IV.	ztf-19	-0.73068	3.01282e-08	-1.89732
gpr-2(ok1179) III.	him-8	0.0864631	1	0.312322		dpy-9(e12)IV.	zyg-12	0.489969	5.76645e-08	1.01345
gpr-2(ok1179) III.	hmg-20	0.133534	1	0.428818		egl-18(ok290) IV.	adt-2	-0.259927	0.0185503	-0.774756
gpr-2(ok1179) III.	hpo-9	0.0273842	0.952983	0.166108		egl-18(ok290) IV.	ani-2	0.0584571	0.467521	-0.0155346
gpr-2(ok1179) III.	htp-1	0.152385	0.944687	0.47547		egl-18(ok290) IV.	attf-3	0.224296	0.00948006	0.379925
gpr-2(ok1179) III.	htp-3	-0.0403243	0.593228	-0.0014632		egl-18(ok290) IV.	blmp-1	0.38936	9.66408e-08	0.77354
gpr-2(ok1179) III.	htz-1	0.116809	1	0.387424		egl-18(ok290) IV.	C02B10.5	-0.0960929	0.235889	-0.384076
gpr-2(ok1179) III.	K06B9.4	0.0411811	0.944206	0.200254		egl-18(ok290) IV.	C08H9.2	0.113116	0.0941415	0.114805
gpr-2(ok1179) III.	klp-16	synthetic lethal				egl-18(ok290) IV.	C10A4.7	0.253932	0.00464166	0.450596
gpr-2(ok1179) III.	klp-18	-0.4592	0.041458	-1.03813		egl-18(ok290) IV.	C14A4.11	0.153916	0.135158	0.212097
gpr-2(ok1179) III.	klp-3	0.0825837	1	0.302721		egl-18(ok290) IV.	C18E9.2	-0.0505757	0.603302	-0.275535
gpr-2(ok1179) III.	klp-7	0.0631199	1	0.25455		egl-18(ok290) IV.	cap-2	-0.330389	5.81651e-05	-0.942781
gpr-2(ok1179) III.	lex-1	-0.010009	0.455614	0.0735638		egl-18(ok290) IV.	cdtl-7	-0.193592	0.0366879	-0.616573
gpr-2(ok1179) III.	lipl-3	0.105872	1	0.360358		egl-18(ok290) IV.	ceh-13	-0.142816	0.139687	-0.495491
gpr-2(ok1179) III.	lipl-5	0.0696546	1	0.270722		egl-18(ok290) IV.	clec-1	0.067922	0.463342	0.00703549
gpr-2(ok1179) III.	lips-9	0.120706	1	0.39707		egl-18(ok290) IV.	col-38	0.329898	2.05079e-05	0.631745
gpr-2(ok1179) III.	M01E11.2	-0.570406	6.42664e-06	-1.31336		egl-18(ok290) IV.	cul-1	-0.158322	0.1434	-0.532467
gpr-2(ok1179) III.	mbk-2	-0.0649365	0.166917	-0.0623757		egl-18(ok290) IV.	D2085.3	0.223515	0.00538605	0.378064
gpr-2(ok1179) III.	mei-1	0.0533342	1	0.230331		egl-18(ok290) IV.	dlc-1	-0.110703	0.185362	-0.418916
gpr-2(ok1179) III.	mesp-1	-0.119399	0.767971	-0.197163		egl-18(ok290) IV.	dpy-10	0.737836	4.09398e-11	1.60452
gpr-2(ok1179) III.	mmab-1	-0.0119079	0.552854	0.0688642		egl-18(ok290) IV.	dpy-11	0.174187	0.021621	0.260436
gpr-2(ok1179) III.	mre-11	0.132466	1	0.426174		egl-18(ok290) IV.	dpy-13	0.189421	0.0722633	0.296763
gpr-2(ok1179) III.	mrt-2	0.127543	1	0.41399		egl-18(ok290) IV.	dpy-18	0.0734788	0.30003	0.0202863
gpr-2(ok1179) III.	nhr-2	-0.0390492	0.0231426	0.00169268		egl-18(ok290) IV.	dpy-2	0.594814	2.07873e-17	1.26347
gpr-2(ok1179) III.	npp-18	0.0842204	1	0.306771		egl-18(ok290) IV.	dpy-20	0.608719	1.36243e-09	1.29662
gpr-2(ok1179) III.	pept-3	0.109021	1	0.36815		egl-18(ok290) IV.	dpy-23	-0.282698	0.00221262	-0.829055
gpr-2(ok1179) III.	pgl-1	0.114867	1	0.382618		egl-18(ok290) IV.	dpy-27	0.07447	0.456201	0.0226498
gpr-2(ok1179) III.	pme-3	-0.201811	0.0166697	-0.401125		egl-18(ok290) IV.	dpy-28	0.0819421	0.456072	0.0404679
gpr-2(ok1179) III.	rad-50	-0.099357	0.143066	-0.147562		egl-18(ok290) IV.	dpy-3	0.529954	1.68654e-06	1.1088
gpr-2(ok1179) III.	rad-51	0.00443958	0.640973	0.109322		egl-18(ok290) IV.	dpy-30	0.245603	0.0175318	0.430734
gpr-2(ok1179) III.	rec-8	0.00367487	0.551705	0.10743		egl-18(ok290) IV.	dpy-4	0.462256	0.000130732	0.947367
gpr-2(ok1179) III.	rfs-1	0.130079	1	0.420267		egl-18(ok290) IV.	dpy-6	-0.217732	0.00900114	-0.674137
gpr-2(ok1179) III.	rpa-2	-0.0383093	0.771615	0.00352381		egl-18(ok290) IV.	dpy-7	0.233809	0.00620852	0.402611
gpr-2(ok1179) III.	rsa-1	0.0106961	0.766249	0.124807		egl-18(ok290) IV.	dpy-8	0.253461	0.00868302	0.449474
gpr-2(ok1179) III.	scc-1	-0.0264789	0.272412	0.0328027		egl-18(ok290) IV.	dpy-9	0.238761	0.0152751	0.414419
gpr-2(ok1179) III.	sdc-1	-0.0336082	0.557779	0.0151584		egl-18(ok290) IV.	eat-3	0.0829215	0.398892	0.0428033
gpr-2(ok1179) III.	sdc-2	-0.0179431	0.992089	0.0539277		egl-18(ok290) IV.	egl-18	0.3008	1.34036e-05	0.562357
gpr-2(ok1179) III.	sel-10	-0.0203395	0.707664	0.047997		egl-18(ok290) IV.	eif-1.A	-0.00825256	0.932708	-0.174611
gpr-2(ok1179) III.	set-2	0.0994335	1	0.344422		egl-18(ok290) IV.	eif-3.F	0.204873	0.00556767	0.33361
gpr-2(ok1179) III.	sex-1	0.0635149	1	0.255527		egl-18(ok290) IV.	enol-1	0.668329	3.72657e-08	1.43877
gpr-2(ok1179) III.	sgo-1	0.119111	1	0.393122		egl-18(ok290) IV.	epi-1	0.345544	2.02376e-05	0.669055
gpr-2(ok1179) III.	skr-12	0.0404943	0.976961	0.198554		egl-18(ok290) IV.	etr-1	-0.00184558	0.982991	-0.159333
gpr-2(ok1179) III.	skr-2	0.0221917	0.882248	0.153257		egl-18(ok290) IV.	F09E5.2	0.300216	0.000671589	0.560965
gpr-2(ok1179) III.	smk-1	0.0872069	1	0.314162		egl-18(ok290) IV.	F33H1.3	0.0505811	0.497818	-0.0343158
gpr-2(ok1179) III.	srgp-1	-0.11587	0.000470836	-0.188431		egl-18(ok290) IV.	F42A8.1	0.418666	1.01733e-06	0.843422
gpr-2(ok1179) III.	sur-7	0.112192	1	0.375998		egl-18(ok290) IV.	F49C12.11	0.458153	6.69661e-06	0.937584
gpr-2(ok1179) III.	syp-2	0.015172	0.830071	0.135884		egl-18(ok290) IV.	F54D5.11	-0.106848	0.157182	-0.409722
gpr-2(ok1179) III.	syp-3	0.0942524	1	0.331599		egl-18(ok290) IV.	F54D5.5	-0.134689	0.13538	-0.476112
gpr-2(ok1179) III.	T06G6.8	0.0885512	1	0.317489		egl-18(ok290) IV.	far-1	0.0561488	0.463342	-0.021039
gpr-2(ok1179) III.	T08D2.7	0.0338597	1	0.182134		egl-18(ok290) IV.	fat-3	0.212758	0.0179134	0.352411
gpr-2(ok1179) III.	T12F5.1	-0.0573807	0.681508	-0.0436758		egl-18(ok290) IV.	gei-13	0.0549173	0.414577	-0.0239756
gpr-2(ok1179) III.	tac-1	0.159541	1	0.493181		egl-18(ok290) IV.	glf-1	0.118848	0.203887	0.128474
gpr-2(ok1179) III.	thoc-2	0.118708	1	0.392124		egl-18(ok290) IV.	gon-14	0.0613925	0.497818	-0.00853492
gpr-2(ok1179) III.	top-1	-0.0277636	0.599248	0.0296233		egl-18(ok290) IV.	hars-1	-0.132267	0.073385	-0.470337
gpr-2(ok1179) III.	ula-1	0.103089	1	0.35347		egl-18(ok290) IV.	hbl-1	0.22378	0.00245084	0.378695
gpr-2(ok1179) III.	unc-71	0.0939457	1	0.33084		egl-18(ok290) IV.	hgrs-1	-0.192131	0.0185343	-0.613088
gpr-2(ok1179) III.	unc-86	0.138047	1	0.439985		egl-18(ok290) IV.	hmg-3	0.188671	0.00321468	0.294973
gpr-2(ok1179) III.	viln-1	0.0435774	1	0.206184		egl-18(ok290) IV.	hmg-4	-0.701662	6.95789e-09	-1.82812
gpr-2(ok1179) III.	wdr-5.3	0.0122066	0.766024	0.128545		egl-18(ok290) IV.	hoe-1	0.15154	0.0677151	0.206432
gpr-2(ok1179) III.	xnd-1	0.0977306	1	0.340207		egl-18(ok290) IV.	hpo-21	0.233878	0.00160048	0.402775
gpr-2(ok1179) III.	Y43E12A.3	0.110801	1	0.372556		egl-18(ok290) IV.	iftb-1	0.212802	0.0358059	0.352517
gpr-2(ok1179) III.	Y53C12B.1	-0.0184848	0.802107	0.0525872		egl-18(ok290) IV.	imp-2	-0.0978701	0.269149	-0.388314
gpr-2(ok1179) III.	Y60A3A.16	-0.129189	0.00978027	-0.221394		egl-18(ok290) IV.	ins-11	-0.0832947	0.44654	-0.353557
gpr-2(ok1179) III.	Y60A3A.19	0.0811153	1	0.299086		egl-18(ok290) IV.	K07C5.4	0.746717	1.99798e-09	1.62569
gpr-2(ok1179) III.	Y65B4BR.5	0.0739601	1	0.281378		egl-18(ok290) IV.	kin-2	0.474197	0.000344483	0.975841
gpr-2(ok1179) III.	zhp-3	0.125428	1	0.408756		egl-18(ok290) IV.	lin-23	0.246211	0.000126449	0.432185
gpr-2(ok1179) III.	ZK328.4	0.0681125	1	0.266906		egl-18(ok290) IV.	lon-2	0.424824	3.66657e-08	0.858106
hcp-2(ok1757) V.	"sep-1	-0.364506	3.37912e-12	-0.803776		egl-18(ok290) IV.	M195.2	-0.0557314	0.464892	-0.287829
hcp-2(ok1757) V.	arp-6	-0.10571	0.00788111	-0.163285		egl-18(ok290) IV.	mex-6	0.247908	0.00716711	0.43623
hcp-2(ok1757) V.	atl-1	-0.0816205	0.00862755	-0.103667		egl-18(ok290) IV.	mog-1	0.501654	1.44326e-14	1.04132
hcp-2(ok1757) V.	brc-1	synthetic lethal				egl-18(ok290) IV.	mom-2	-0.0704203	0.434288	-0.322857
hcp-2(ok1757) V.	brd-1	-0.0628215	0.368747	-0.0571413		egl-18(ok290) IV.	mrpl-10	0.276937	0.00284016	0.505454
hcp-2(ok1757) V.	C05C10.5	0.0913394	1	0.32439		egl-18(ok290) IV.	mrpl-2	0.282656	0.00240856	0.519093
hcp-2(ok1757) V.	C30A5.3	0.0504128	1	0.223101		egl-18(ok290) IV.	mrpl-50	0.00244616	0.982991	-0.149099
hcp-2(ok1757) V.	C30G12.6	-0.687868	4.75514e-19	-1.60406		egl-18(ok290) IV.	nas-37	-0.0237106	0.812051	-0.211472
hcp-2(ok1757) V.	C34B2.4	0.0230124	1	0.155288		egl-18(ok290) IV.	nmy-1	0.0550311	0.588449	-0.0237043
hcp-2(ok1757) V.	C34F6.1	-0.106871	0.494473	-0.166158		egl-18(ok290) IV.	nol-1	0.23631	0.00569683	0.408574
hcp-2(ok1757) V.	C36C9.4	-0.242763	1.19171e-05	-0.502477		egl-18(ok290) IV.	npp-21	0.255406	4.29873e-05	0.454112
hcp-2(ok1757) V.	C41G7.3	-0.0935632	0.117817	-0.133224		egl-18(ok290) IV.	nrf-6	-0.140647	0.131838	-0.490321
hcp-2(ok1757) V.	cec-5	0.0648191	1	0.258755		egl-18(ok290) IV.	ostb-1	0.0809298	0.272503	0.0380539
hcp-2(ok1757) V.	cep-1	0.10722	1	0.363693		egl-18(ok290) IV.	phb-2	-0.0587657	0.548369	-0.295065
hcp-2(ok1757) V.	chk-2	0.142962	1	0.452151		egl-18(ok290) IV.	pole-2	0.109822	0.257452	0.10695
hcp-2(ok1757) V.	cki-2	-0.165851	0.471168	-0.312128		egl-18(ok290) IV.	ppp-1	-0.522762	0.000723922	-1.40151
hcp-2(ok1757) V.	clec-64	-0.181192	0.0200515	-0.350096		egl-18(ok290) IV.	rab-7	0.107444	0.142711	0.101281
hcp-2(ok1757) V.	coh-1	-0.0745909	0.00932921	-0.0862692		egl-18(ok290) IV.	rbx-1	-0.00243374	0.977588	-0.160735
hcp-2(ok1757) V.	coh-3	0.148398	1	0.465603		egl-18(ok290) IV.	rheb-1	-0.00561445	0.95988	-0.16832
hcp-2(ok1757) V.	D2085.6	0.0895102	1	0.319863		egl-18(ok290) IV.	rol-6	0.102873	0.186093	0.090381
hcp-2(ok1757) V.	dcr-1	-0.180913	1.43788e-05	-0.349405		egl-18(ok290) IV.	sams-1	0.0469062	0.683241	-0.043079
hcp-2(ok1757) V.	dhc-3	-0.102059	0.367233	-0.15425		egl-18(ok290) IV.	sams-5	-0.102486	0.347128	-0.39932
hcp-2(ok1757) V.	dpy-21	synthetic lethal				egl-18(ok290) IV.	sas-4	0.0734364	0.42542	0.0201852
hcp-2(ok1757) V.	dpy-26	-0.377353	0.00178775	-0.835572		egl-18(ok290) IV.	sdc-2	-0.0126065	0.895745	-0.184993
hcp-2(ok1757) V.	dpy-27	-0.163773	0.00670356	-0.306984		egl-18(ok290) IV.	sec-10	0.0728795	0.455482	0.0188571
hcp-2(ok1757) V.	dpy-28	synthetic lethal				egl-18(ok290) IV.	sec-24.2	0.374877	2.51628e-07	0.739004
hcp-2(ok1757) V.	duo-1	0.0319203	1	0.177334		egl-18(ok290) IV.	sem-5	0.0195213	0.829964	-0.108381
hcp-2(ok1757) V.	ess-2	-0.218386	1.22928e-05	-0.442145		egl-18(ok290) IV.	sex-1	-0.139243	0.225241	-0.486972
hcp-2(ok1757) V.	F13D12.5	0.0720694	1	0.276699		egl-18(ok290) IV.	sma-1	0.345552	0.000169521	0.669074
hcp-2(ok1757) V.	F17C11.10	-0.221005	0.00946948	-0.448628		egl-18(ok290) IV.	sma-3	-0.0747273	0.420549	-0.333127
hcp-2(ok1757) V.	F25G6.9	0.0706338	1	0.273146		egl-18(ok290) IV.	sma-4	-0.0348599	0.707737	-0.238059
hcp-2(ok1757) V.	F26B1.2	-0.380635	8.64753e-09	-0.843696		egl-18(ok290) IV.	spc-1	0.0401615	0.602577	-0.0591624
hcp-2(ok1757) V.	F31C3.2	0.0378571	1	0.192027		egl-18(ok290) IV.	T02H6.11	0.373583	1.18746e-06	0.735916
hcp-2(ok1757) V.	F33H1.3	-0.114042	0.232688	-0.183905		egl-18(ok290) IV.	T12A2.2	0.00389303	0.963334	-0.145648
hcp-2(ok1757) V.	F33H2.6	-0.914203	1.86629e-16	-2.16422		egl-18(ok290) IV.	T22D1.4	-0.0444596	0.643617	-0.260951
hcp-2(ok1757) V.	F52H3.4	0.098986	1	0.343314		egl-18(ok290) IV.	taf-1	-0.0464051	0.669982	-0.26559
hcp-2(ok1757) V.	fbxa-107	-0.240095	1.30383e-05	-0.495873		egl-18(ok290) IV.	tag-144	0.183194	0.0339539	0.281915
hcp-2(ok1757) V.	fbxa-108	0.0558356	1	0.236522		egl-18(ok290) IV.	ulp-4	0.244852	0.00565884	0.428944
hcp-2(ok1757) V.	fbxa-210	0.0923409	1	0.326869		egl-18(ok290) IV.	unc-116	0.103865	0.266203	0.0927464
hcp-2(ok1757) V.	fox-1	0.0427092	1	0.204036		egl-18(ok290) IV.	unc-62	0.228511	0.0062937	0.389978
hcp-2(ok1757) V.	hcp-2	-0.0143015	0.41375	0.0629404		egl-18(ok290) IV.	vps-16	0.195091	0.0352835	0.310283
hcp-2(ok1757) V.	her-1	-0.28502	0.108344	-0.607059		egl-18(ok290) IV.	Y49A3A.1	-0.012969	0.913078	-0.185858
hcp-2(ok1757) V.	hil-2	0.0612469	1	0.249914		egl-18(ok290) IV.	ztf-19	-0.0273961	0.760523	-0.220261
hcp-2(ok1757) V.	hil-4	0.101979	1	0.350722		egl-18(ok290) IV.	zyg-12	-0.095642	0.298488	-0.383
hcp-2(ok1757) V.	hil-5	0.0348032	1	0.184469		F42A8.1(ok2579) II.	adt-2	-0.525755	5.73726e-08	-1.40865
hcp-2(ok1757) V.	him-17	0.113678	1	0.379676		F42A8.1(ok2579) II.	ani-2	0.147296	0.184513	0.196312
hcp-2(ok1757) V.	him-3	-0.00491345	0.575883	0.0861748		F42A8.1(ok2579) II.	attf-3	0.529851	1.0232e-05	1.10855
hcp-2(ok1757) V.	him-5	0.198403	1	0.58936		F42A8.1(ok2579) II.	blmp-1	0.491414	3.56191e-07	1.0169
hcp-2(ok1757) V.	him-8	-0.233731	0.00597959	-0.480122		F42A8.1(ok2579) II.	C02B10.5	0.201439	0.0274379	0.325422
hcp-2(ok1757) V.	hmg-20	0.0862414	1	0.311773		F42A8.1(ok2579) II.	C08H9.2	-2.99465	1.33133e-103	-7.29599
hcp-2(ok1757) V.	hpo-9	0.0659839	1	0.261638		F42A8.1(ok2579) II.	C10A4.7	-0.0798381	0.483951	-0.345314
hcp-2(ok1757) V.	htp-1	0.105102	1	0.358451		F42A8.1(ok2579) II.	C14A4.11	0.250261	0.0462367	0.441842
hcp-2(ok1757) V.	htp-3	0.091138	1	0.323891		F42A8.1(ok2579) II.	C18E9.2	0.0762446	0.296752	0.0268817
hcp-2(ok1757) V.	htz-1	0.0695069	1	0.270357		F42A8.1(ok2579) II.	cap-2	0.608609	5.04381e-08	1.29636
hcp-2(ok1757) V.	K06B9.4	0.0475654	1	0.216054		F42A8.1(ok2579) II.	cdtl-7	-0.363566	0.000831786	-1.02189
hcp-2(ok1757) V.	klp-16	0.670271	0.0497822	1.75718		F42A8.1(ok2579) II.	ceh-13	-0.196158	0.144643	-0.622692
hcp-2(ok1757) V.	klp-18	-0.0849116	0.178873	-0.111812		F42A8.1(ok2579) II.	clec-1	-0.0643052	0.521245	-0.308275
hcp-2(ok1757) V.	klp-3	0.035263	1	0.185607		F42A8.1(ok2579) II.	col-38	0.0943281	0.20141	0.0700036
hcp-2(ok1757) V.	klp-7	0.0231599	1	0.155653		F42A8.1(ok2579) II.	cul-1	0.161463	0.228068	0.230095
hcp-2(ok1757) V.	lex-1	0.0542243	1	0.232534		F42A8.1(ok2579) II.	D2085.3	0.368951	0.000126449	0.724871
hcp-2(ok1757) V.	lipl-3	0.0585645	1	0.243276		F42A8.1(ok2579) II.	dlc-1	-0.642147	1.94461e-19	-1.6862
hcp-2(ok1757) V.	lipl-5	-0.370596	1.66615e-14	-0.81885		F42A8.1(ok2579) II.	dpy-10	0.139913	0.113844	0.178705
hcp-2(ok1757) V.	lips-9	-0.0107105	0.322221	0.0718277		F42A8.1(ok2579) II.	dpy-11	1.14069	7.82106e-31	2.56517
hcp-2(ok1757) V.	M01E11.2	0.0654604	1	0.260342		F42A8.1(ok2579) II.	dpy-13	-0.23395	0.00106876	-0.71281
hcp-2(ok1757) V.	mbk-2	0.0583662	1	0.242785		F42A8.1(ok2579) II.	dpy-18	-0.425412	1.97876e-08	-1.16937
hcp-2(ok1757) V.	mei-1	-0.137207	0.621786	-0.241237		F42A8.1(ok2579) II.	dpy-2	-1.13882	2.04537e-44	-2.87058
hcp-2(ok1757) V.	mesp-1	0.117312	1	0.38867		F42A8.1(ok2579) II.	dpy-20	-0.0114205	0.928473	-0.182165
hcp-2(ok1757) V.	mmab-1	-0.0421174	0.0214831	-0.00590084		F42A8.1(ok2579) II.	dpy-23	-0.135835	0.0883368	-0.478845
hcp-2(ok1757) V.	mre-11	0.0851724	1	0.309127		F42A8.1(ok2579) II.	dpy-27	0.268298	0.0410103	0.484853
hcp-2(ok1757) V.	mrt-2	-1.12829	4.75681e-08	-2.69405		F42A8.1(ok2579) II.	dpy-28	0.0766112	0.345519	0.0277558
hcp-2(ok1757) V.	nhr-2	0.0284556	1	0.16876		F42A8.1(ok2579) II.	dpy-3	-0.444683	0.000133534	-1.21533
hcp-2(ok1757) V.	npp-18	-0.343679	1.05674e-08	-0.752231		F42A8.1(ok2579) II.	dpy-30	0.0472848	0.67371	-0.0421762
hcp-2(ok1757) V.	pept-3	0.0617148	1	0.251072		F42A8.1(ok2579) II.	dpy-4	-0.551669	1.07278e-11	-1.47045
hcp-2(ok1757) V.	pgl-1	0.067564	1	0.265548		F42A8.1(ok2579) II.	dpy-6	0.143838	0.229893	0.188066
hcp-2(ok1757) V.	pme-3	-0.0256568	0.0131946	0.0348372		F42A8.1(ok2579) II.	dpy-7	-0.112015	0.160963	-0.422045
hcp-2(ok1757) V.	rad-50	0.0126799	0.635025	0.129716		F42A8.1(ok2579) II.	dpy-8	-0.831245	2.47875e-23	-2.13713
hcp-2(ok1757) V.	rad-51	0.0676329	1	0.265719		F42A8.1(ok2579) II.	dpy-9	0.616949	1.8385e-11	1.31625
hcp-2(ok1757) V.	rec-8	-0.660242	4.89674e-13	-1.53569		F42A8.1(ok2579) II.	eat-3	0.833572	1.00814e-14	1.83281
hcp-2(ok1757) V.	rfs-1	-0.612873	9.00103e-06	-1.41846		F42A8.1(ok2579) II.	egl-18	0.600153	1.35297e-14	1.2762
hcp-2(ok1757) V.	rpa-2	0.0752396	1	0.284545		F42A8.1(ok2579) II.	eif-1.A	0.561062	2.2186e-07	1.18298
hcp-2(ok1757) V.	rsa-1	0.048261	1	0.217776		F42A8.1(ok2579) II.	eif-3.F	0.388824	8.39265e-06	0.772262
hcp-2(ok1757) V.	scc-1	-0.0408517	0.0135518	-0.00276841		F42A8.1(ok2579) II.	enol-1	-0.0996095	0.0976109	-0.392461
hcp-2(ok1757) V.	sdc-1	synthetic lethal				F42A8.1(ok2579) II.	epi-1	-0.44966	1.48758e-11	-1.22719
hcp-2(ok1757) V.	sdc-2	synthetic lethal				F42A8.1(ok2579) II.	etr-1	0.528625	1.15288e-09	1.10563
hcp-2(ok1757) V.	sel-10	-0.106096	1.07154e-05	-0.164241		F42A8.1(ok2579) II.	F09E5.2	-0.862501	5.54622e-22	-2.21166
hcp-2(ok1757) V.	set-2	0.052122	1	0.227331		F42A8.1(ok2579) II.	F33H1.3	-0.699341	1.61987e-15	-1.82258
hcp-2(ok1757) V.	sex-1	-0.645554	0.011222	-1.49934		F42A8.1(ok2579) II.	F42A8.1	-0.0264841	0.730841	-0.218086
hcp-2(ok1757) V.	sgo-1	0.0718104	1	0.276058		F42A8.1(ok2579) II.	F49C12.11	0.621335	8.18001e-08	1.32671
hcp-2(ok1757) V.	skr-12	0.0549024	1	0.234212		F42A8.1(ok2579) II.	F54D5.11	0.208287	0.0510511	0.341751
hcp-2(ok1757) V.	skr-2	0.0984037	1	0.341873		F42A8.1(ok2579) II.	F54D5.5	0.875688	1.05502e-15	1.93324
hcp-2(ok1757) V.	smk-1	0.0398888	1	0.197055		F42A8.1(ok2579) II.	far-1	-0.47862	6.52088e-13	-1.29625
hcp-2(ok1757) V.	srgp-1	-0.0770839	1.61468e-05	-0.0924392		F42A8.1(ok2579) II.	fat-3	0.103386	0.291061	0.0916023
hcp-2(ok1757) V.	sur-7	-0.338834	9.18421e-09	-0.740241		F42A8.1(ok2579) II.	gei-13	0.521668	2.90314e-09	1.08904
hcp-2(ok1757) V.	syp-2	-0.119261	0.150583	-0.196823		F42A8.1(ok2579) II.	glf-1	-0.394278	1.10102e-08	-1.09513
hcp-2(ok1757) V.	syp-3	0.0469381	1	0.214502		F42A8.1(ok2579) II.	gon-14	0.0687605	0.370947	0.00903497
hcp-2(ok1757) V.	T06G6.8	0.0412337	1	0.200384		F42A8.1(ok2579) II.	hars-1	0.130019	0.104376	0.155112
hcp-2(ok1757) V.	T08D2.7	0.105521	1	0.359487		F42A8.1(ok2579) II.	hbl-1	-0.660941	6.9324e-21	-1.73102
hcp-2(ok1757) V.	T12F5.1	0.0418815	1	0.201987		F42A8.1(ok2579) II.	hgrs-1	-0.302574	7.36399e-09	-0.876451
hcp-2(ok1757) V.	tac-1	-0.0181398	0.771932	0.053441		F42A8.1(ok2579) II.	hmg-3	-0.358111	3.77578e-07	-1.00889
hcp-2(ok1757) V.	thoc-2	-0.0833286	0.164144	-0.107894		F42A8.1(ok2579) II.	hmg-4	0.519099	2.78795e-12	1.08291
hcp-2(ok1757) V.	top-1	0.0455158	1	0.210981		F42A8.1(ok2579) II.	hoe-1	0.429224	2.67929e-06	0.868599
hcp-2(ok1757) V.	ula-1	0.0557798	1	0.236384		F42A8.1(ok2579) II.	hpo-21	0.573215	4.94872e-07	1.21196
hcp-2(ok1757) V.	unc-71	0.0466312	1	0.213742		F42A8.1(ok2579) II.	iftb-1	0.54835	2.27341e-08	1.15267
hcp-2(ok1757) V.	unc-86	0.0907561	1	0.322946		F42A8.1(ok2579) II.	imp-2	0.0715663	0.296342	0.0157258
hcp-2(ok1757) V.	viln-1	0.0691986	1	0.269594		F42A8.1(ok2579) II.	ins-11	0.394197	3.47209e-05	0.785072
hcp-2(ok1757) V.	wdr-5.3	0.0816642	1	0.300445		F42A8.1(ok2579) II.	K07C5.4	-0.147069	0.0559915	-0.505633
hcp-2(ok1757) V.	xnd-1	-0.0667692	0.547092	-0.0669114		F42A8.1(ok2579) II.	kin-2	-0.334533	0.000209715	-0.95266
hcp-2(ok1757) V.	Y43E12A.3	0.063496	1	0.25548		F42A8.1(ok2579) II.	lin-23	0.290241	0.00285431	0.537179
hcp-2(ok1757) V.	Y53C12B.1	0.131331	1	0.423364		F42A8.1(ok2579) II.	lon-2	-0.347992	1.55381e-05	-0.984757
hcp-2(ok1757) V.	Y60A3A.16	-0.0349113	0.0132333	0.0119334		F42A8.1(ok2579) II.	M195.2	0.461685	1.71586e-05	0.946005
hcp-2(ok1757) V.	Y60A3A.19	0.0337938	1	0.181971		F42A8.1(ok2579) II.	mex-6	0.315912	0.00555576	0.598395
hcp-2(ok1757) V.	Y65B4BR.5	0.0800849	1	0.296536		F42A8.1(ok2579) II.	mog-1	0.674231	5.404e-13	1.45284
hcp-2(ok1757) V.	zhp-3	0.0781307	1	0.2917		F42A8.1(ok2579) II.	mom-2	-0.132876	0.0696849	-0.471788
hcp-2(ok1757) V.	ZK328.4	-0.0817644	0.00992241	-0.104023		F42A8.1(ok2579) II.	mrpl-10	0.10253	0.326003	0.0895609
her-1(n695)V.	"sep-1	-1.30893	1.8515e-05	-3.14111		F42A8.1(ok2579) II.	mrpl-2	0.501295	4.55009e-05	1.04046
her-1(n695)V.	arp-6	-0.120912	0.250148	-0.200908		F42A8.1(ok2579) II.	mrpl-50	0.199482	0.00699733	0.320753
her-1(n695)V.	atl-1	-0.186152	0.181067	-0.362371		F42A8.1(ok2579) II.	nas-37	-0.121731	0.0323577	-0.445212
her-1(n695)V.	brc-1	0.0869075	1	0.313421		F42A8.1(ok2579) II.	nmy-1	-0.515729	7.59392e-13	-1.38474
her-1(n695)V.	brd-1	-0.00501442	0.89587	0.0859249		F42A8.1(ok2579) II.	nol-1	-0.055649	0.624124	-0.287633
her-1(n695)V.	C05C10.5	0.0701834	1	0.272031		F42A8.1(ok2579) II.	npp-21	-0.116487	0.252903	-0.432707
her-1(n695)V.	C30A5.3	0.00372371	0.767971	0.107551		F42A8.1(ok2579) II.	nrf-6	-0.505642	4.6216e-10	-1.36069
her-1(n695)V.	C30G12.6	-0.132476	7.57229e-07	-0.229528		F42A8.1(ok2579) II.	ostb-1	0.321668	0.013068	0.612121
her-1(n695)V.	C34B2.4	0.0721829	1	0.27698		F42A8.1(ok2579) II.	phb-2	-0.220692	0.0206918	-0.681194
her-1(n695)V.	C34F6.1	-0.0396672	0.639035	0.000163086		F42A8.1(ok2579) II.	pole-2	0.217316	0.0686264	0.363281
her-1(n695)V.	C36C9.4	-0.178543	0.024064	-0.343539		F42A8.1(ok2579) II.	ppp-1	0.292707	0.00606462	0.543059
her-1(n695)V.	C41G7.3	0.119056	1	0.392984		F42A8.1(ok2579) II.	rab-7	-0.279943	0.00075413	-0.822486
her-1(n695)V.	cec-5	0.113966	1	0.380388		F42A8.1(ok2579) II.	rbx-1	0.116445	0.1434	0.122744
her-1(n695)V.	cep-1	0.156343	1	0.485267		F42A8.1(ok2579) II.	rheb-1	0.491709	7.97323e-06	1.0176
her-1(n695)V.	chk-2	0.0500266	1	0.222145		F42A8.1(ok2579) II.	rol-6	0.216341	0.0503645	0.360957
her-1(n695)V.	cki-2	0.156362	1	0.485313		F42A8.1(ok2579) II.	sams-1	-1.7919	9.25846e-56	-4.4279
her-1(n695)V.	clec-64	-0.0503088	0.485207	-0.0261736		F42A8.1(ok2579) II.	sams-5	-0.0400917	0.691503	-0.250535
her-1(n695)V.	coh-1	-0.13906	0.156194	-0.245824		F42A8.1(ok2579) II.	sas-4	-0.43181	4.58984e-10	-1.18463
her-1(n695)V.	coh-3	0.0290225	1	0.170163		F42A8.1(ok2579) II.	sdc-2	0.253697	0.0280578	0.450035
her-1(n695)V.	D2085.6	0.138643	1	0.441461		F42A8.1(ok2579) II.	sec-10	0.311094	0.00356112	0.586906
her-1(n695)V.	dcr-1	-0.0943868	0.601766	-0.135262		F42A8.1(ok2579) II.	sec-24.2	0.229267	0.0375751	0.391779
her-1(n695)V.	dhc-3	-1.08454	0.00148571	-2.58577		F42A8.1(ok2579) II.	sem-5	-0.616903	2.79732e-14	-1.626
her-1(n695)V.	dpy-21	0.114824	1	0.382511		F42A8.1(ok2579) II.	sex-1	-0.433378	6.30889e-12	-1.18837
her-1(n695)V.	dpy-26	0.00336063	0.916789	0.106652		F42A8.1(ok2579) II.	sma-1	0.437731	6.94125e-06	0.888885
her-1(n695)V.	dpy-27	0.106224	1	0.361228		F42A8.1(ok2579) II.	sma-3	-0.393075	6.71897e-06	-1.09226
her-1(n695)V.	dpy-28	-0.102871	0.238487	-0.156259		F42A8.1(ok2579) II.	sma-4	-0.265604	0.000258025	-0.788293
her-1(n695)V.	duo-1	0.0810858	1	0.299013		F42A8.1(ok2579) II.	spc-1	-1.42729	1.84545e-42	-3.55845
her-1(n695)V.	ess-2	-0.056726	0.328912	-0.0420556		F42A8.1(ok2579) II.	T02H6.11	0.570991	1.31552e-08	1.20666
her-1(n695)V.	F13D12.5	-0.157174	0.561275	-0.290653		F42A8.1(ok2579) II.	T12A2.2	0.0744613	0.458229	0.022629
her-1(n695)V.	F17C11.10	0.0237601	0.964281	0.157139		F42A8.1(ok2579) II.	T22D1.4	0.1969	0.0951494	0.314598
her-1(n695)V.	F25G6.9	-0.121487	0.601766	-0.202331		F42A8.1(ok2579) II.	taf-1	-0.133145	0.0603041	-0.472429
her-1(n695)V.	F26B1.2	-0.163937	0.0768062	-0.307392		F42A8.1(ok2579) II.	tag-144	-0.739059	7.48407e-26	-1.9173
her-1(n695)V.	F31C3.2	-0.0377252	0.501686	0.0049693		F42A8.1(ok2579) II.	ulp-4	-0.713761	8.64438e-19	-1.85697
her-1(n695)V.	F33H1.3	-0.126295	0.62378	-0.214232		F42A8.1(ok2579) II.	unc-116	-0.392028	7.85456e-07	-1.08976
her-1(n695)V.	F33H2.6	0.118161	1	0.390771		F42A8.1(ok2579) II.	unc-62	-0.0376238	0.697964	-0.24465
her-1(n695)V.	F52H3.4	0.148114	1	0.4649		F42A8.1(ok2579) II.	vps-16	-0.164224	0.00542488	-0.546542
her-1(n695)V.	fbxa-107	0.0731823	1	0.279453		F42A8.1(ok2579) II.	Y49A3A.1	0.699045	1.19558e-10	1.51202
her-1(n695)V.	fbxa-108	0.104988	1	0.358168		F42A8.1(ok2579) II.	ztf-19	0.397757	3.91101e-06	0.793563
her-1(n695)V.	fbxa-210	0.141472	1	0.448463		F42A8.1(ok2579) II.	zyg-12	0.184979	0.00635231	0.28617
her-1(n695)V.	fox-1	0.00724188	0.714588	0.116258		F54C4.3(ok2037) III.	adt-2	0.130349	0.0875563	0.155899
her-1(n695)V.	hcp-2	-0.0764824	0.427245	-0.0909504		F54C4.3(ok2037) III.	ani-2	0.142581	0.153851	0.185068
her-1(n695)V.	her-1	0.196331	0.751431	0.584233		F54C4.3(ok2037) III.	attf-3	0.116706	0.263774	0.123366
her-1(n695)V.	hil-2	-0.00312791	0.810797	0.0905938		F54C4.3(ok2037) III.	blmp-1	0.118814	0.0811685	0.128393
her-1(n695)V.	hil-4	0.018251	1	0.143504		F54C4.3(ok2037) III.	C02B10.5	0.0738565	0.464892	0.0211868
her-1(n695)V.	hil-5	-0.082353	0.376084	-0.10548		F54C4.3(ok2037) III.	C08H9.2	-0.12135	0.0193625	-0.444304
her-1(n695)V.	him-17	-0.0525636	0.652626	-0.0317542		F54C4.3(ok2037) III.	C10A4.7	-0.260209	0.0184604	-0.775429
her-1(n695)V.	him-3	-0.178884	0.0338578	-0.344384		F54C4.3(ok2037) III.	C14A4.11	0.28776	0.00105301	0.531264
her-1(n695)V.	him-5	-0.170713	0.477142	-0.324162		F54C4.3(ok2037) III.	C18E9.2	-1.31042	3.18352e-39	-3.27977
her-1(n695)V.	him-8	-0.212121	0.0124882	-0.426642		F54C4.3(ok2037) III.	cap-2	0.0459014	0.588483	-0.0454751
her-1(n695)V.	hmg-20	-0.0729469	0.478341	-0.0822004		F54C4.3(ok2037) III.	cdtl-7	0.497543	1.51072e-06	1.03151
her-1(n695)V.	hpo-9	0.0214404	0.939685	0.151398		F54C4.3(ok2037) III.	ceh-13	-0.266278	1.21139e-05	-0.789901
her-1(n695)V.	htp-1	-0.844505	0.00651442	-1.99172		F54C4.3(ok2037) III.	clec-1	-0.331705	6.06792e-13	-0.945917
her-1(n695)V.	htp-3	-0.0418591	0.59561	-0.00526173		F54C4.3(ok2037) III.	col-38	0.663414	3.18389e-10	1.42705
her-1(n695)V.	htz-1	-1.39514	2.24666e-09	-3.35449		F54C4.3(ok2037) III.	cul-1	-0.302074	0.00024345	-0.875261
her-1(n695)V.	K06B9.4	-0.338526	0.0559217	-0.739478		F54C4.3(ok2037) III.	D2085.3	-0.0809204	0.361647	-0.347895
her-1(n695)V.	klp-16	0.398287	0.515314	1.08405		F54C4.3(ok2037) III.	dlc-1	-0.590836	1.17772e-13	-1.56384
her-1(n695)V.	klp-18	0.141782	1	0.449229		F54C4.3(ok2037) III.	dpy-10	0.213815	1.6442e-07	0.354933
her-1(n695)V.	klp-3	0.0844266	1	0.307282		F54C4.3(ok2037) III.	dpy-11	-0.693817	1.39135e-17	-1.80941
her-1(n695)V.	klp-7	-0.455294	0.00167535	-1.02847		F54C4.3(ok2037) III.	dpy-13	-0.0562205	0.448363	-0.288996
her-1(n695)V.	lex-1	0.103377	1	0.354182		F54C4.3(ok2037) III.	dpy-18	0.0562133	0.240034	-0.0208852
her-1(n695)V.	lipl-3	-0.0732079	0.610825	-0.0828463		F54C4.3(ok2037) III.	dpy-2	0.0249669	0.652305	-0.0953955
her-1(n695)V.	lipl-5	-0.108226	0.147939	-0.169512		F54C4.3(ok2037) III.	dpy-20	-0.132831	0.0320803	-0.471682
her-1(n695)V.	lips-9	-0.107234	0.637041	-0.167058		F54C4.3(ok2037) III.	dpy-23	-0.77281	6.35653e-29	-1.99778
her-1(n695)V.	M01E11.2	0.114607	1	0.381975		F54C4.3(ok2037) III.	dpy-27	0.394837	6.11036e-06	0.786598
her-1(n695)V.	mbk-2	0.107517	1	0.364427		F54C4.3(ok2037) III.	dpy-28	-0.177059	0.0973756	-0.577147
her-1(n695)V.	mei-1	0.265316	1	0.754963		F54C4.3(ok2037) III.	dpy-3	0.303623	1.68208e-06	0.569089
her-1(n695)V.	mesp-1	-0.105139	0.137207	-0.161872		F54C4.3(ok2037) III.	dpy-30	0.523233	1.19404e-13	1.09277
her-1(n695)V.	mmab-1	0.115803	1	0.384934		F54C4.3(ok2037) III.	dpy-4	-0.822408	1.31799e-29	-2.11605
her-1(n695)V.	mre-11	0.134308	1	0.430732		F54C4.3(ok2037) III.	dpy-6	0.679537	6.89879e-40	1.4655
her-1(n695)V.	mrt-2	0.173612	1	0.528005		F54C4.3(ok2037) III.	dpy-7	-0.138506	0.0278047	-0.485215
her-1(n695)V.	nhr-2	synthetic lethal				F54C4.3(ok2037) III.	dpy-8	-0.194645	4.93701e-05	-0.619084
her-1(n695)V.	npp-18	0.0860633	1	0.311332		F54C4.3(ok2037) III.	dpy-9	-0.143214	0.00250617	-0.49644
her-1(n695)V.	pept-3	0.110863	1	0.37271		F54C4.3(ok2037) III.	eat-3	0.21543	0.045325	0.358784
her-1(n695)V.	pgl-1	0.116709	1	0.387178		F54C4.3(ok2037) III.	egl-18	0.218566	2.33186e-06	0.366262
her-1(n695)V.	pme-3	0.092374	1	0.32695		F54C4.3(ok2037) III.	eif-1.A	-0.443929	9.8597e-08	-1.21353
her-1(n695)V.	rad-50	0.132747	1	0.426868		F54C4.3(ok2037) III.	eif-3.F	0.367781	0.00115253	0.722081
her-1(n695)V.	rad-51	0.0118845	0.903901	0.127748		F54C4.3(ok2037) III.	enol-1	-0.0200383	0.69253	-0.202715
her-1(n695)V.	rec-8	0.106201	1	0.36117		F54C4.3(ok2037) III.	epi-1	0.073462	0.0957542	0.0202462
her-1(n695)V.	rfs-1	0.131921	1	0.424826		F54C4.3(ok2037) III.	etr-1	-0.158323	0.096419	-0.53247
her-1(n695)V.	rpa-2	0.124381	1	0.406163		F54C4.3(ok2037) III.	F09E5.2	0.0274887	0.581246	-0.0893822
her-1(n695)V.	rsa-1	-0.0999296	0.0740437	-0.14898		F54C4.3(ok2037) III.	F33H1.3	-0.318559	1.59492e-08	-0.914571
her-1(n695)V.	scc-1	synthetic lethal				F54C4.3(ok2037) III.	F42A8.1	-0.278885	8.12497e-06	-0.819962
her-1(n695)V.	sdc-1	-0.0286497	0.59365	0.0274302		F54C4.3(ok2037) III.	F49C12.11	-0.7335	1.96386e-15	-1.90404
her-1(n695)V.	sdc-2	0.0593831	1	0.245301		F54C4.3(ok2037) III.	F54D5.11	0.196287	0.0329351	0.313136
her-1(n695)V.	sel-10	0.0266542	0.911942	0.164301		F54C4.3(ok2037) III.	F54D5.5	0.120105	0.0410103	0.131472
her-1(n695)V.	set-2	0.101276	1	0.348982		F54C4.3(ok2037) III.	far-1	-0.027936	0.677665	-0.221548
her-1(n695)V.	sex-1	0.0858332	1	0.310763		F54C4.3(ok2037) III.	fat-3	0.103858	0.144717	0.0927298
her-1(n695)V.	sgo-1	0.120953	1	0.397681		F54C4.3(ok2037) III.	gei-13	0.753334	1.9757e-30	1.64147
her-1(n695)V.	skr-12	-0.00814052	0.75587	0.0781881		F54C4.3(ok2037) III.	glf-1	0.0506317	0.385009	-0.0341952
her-1(n695)V.	skr-2	0.00762356	0.812565	0.117202		F54C4.3(ok2037) III.	gon-14	-0.423002	6.1334e-06	-1.16362
her-1(n695)V.	smk-1	0.0890497	1	0.318723		F54C4.3(ok2037) III.	hars-1	0.0583314	0.403573	-0.0158343
her-1(n695)V.	srgp-1	-0.177712	0.0539695	-0.341483		F54C4.3(ok2037) III.	hbl-1	0.524507	7.96715e-17	1.09581
her-1(n695)V.	sur-7	0.0265729	0.952505	0.1641		F54C4.3(ok2037) III.	hgrs-1	0.217545	6.77042e-07	0.363828
her-1(n695)V.	syp-2	0.143472	1	0.453413		F54C4.3(ok2037) III.	hmg-3	-0.16211	0.0694136	-0.541501
her-1(n695)V.	syp-3	0.0960951	1	0.33616		F54C4.3(ok2037) III.	hmg-4	0.098776	0.0772551	0.0806101
her-1(n695)V.	T06G6.8	0.0903939	1	0.32205		F54C4.3(ok2037) III.	hoe-1	-0.126176	0.194253	-0.455813
her-1(n695)V.	T08D2.7	0.0666101	1	0.263188		F54C4.3(ok2037) III.	hpo-21	-0.288034	0.00151678	-0.841781
her-1(n695)V.	T12F5.1	0.11978	1	0.394778		F54C4.3(ok2037) III.	iftb-1	-0.0443769	0.581169	-0.260753
her-1(n695)V.	tac-1	0.161382	1	0.497738		F54C4.3(ok2037) III.	imp-2	0.0234735	0.667963	-0.0989568
her-1(n695)V.	thoc-2	0.12055	1	0.396683		F54C4.3(ok2037) III.	ins-11	-0.107402	0.223174	-0.411044
her-1(n695)V.	top-1	-0.262651	0.0151426	-0.551697		F54C4.3(ok2037) III.	K07C5.4	0.128345	0.0042797	0.151121
her-1(n695)V.	ula-1	0.104932	1	0.358029		F54C4.3(ok2037) III.	kin-2	0.433579	1.29694e-05	0.878983
her-1(n695)V.	unc-71	0.0957884	1	0.335401		F54C4.3(ok2037) III.	lin-23	-0.25736	0.000385115	-0.768634
her-1(n695)V.	unc-86	0.0212064	1	0.150818		F54C4.3(ok2037) III.	lon-2	-0.159562	0.00516212	-0.535425
her-1(n695)V.	viln-1	0.118343	1	0.391221		F54C4.3(ok2037) III.	M195.2	0.289165	0.00078968	0.534613
her-1(n695)V.	wdr-5.3	0.130802	1	0.422054		F54C4.3(ok2037) III.	mex-6	0.319917	0.000444208	0.607944
her-1(n695)V.	xnd-1	0.146815	1	0.461687		F54C4.3(ok2037) III.	mog-1	-0.147804	0.0922178	-0.507387
her-1(n695)V.	Y43E12A.3	-0.0596736	0.670389	-0.0493506		F54C4.3(ok2037) III.	mom-2	-0.0556431	0.279421	-0.287619
her-1(n695)V.	Y53C12B.1	-0.426303	0.0470185	-0.956717		F54C4.3(ok2037) III.	mrpl-10	0.909035	2.65935e-12	2.01276
her-1(n695)V.	Y60A3A.16	-0.0275851	0.452461	0.0300648		F54C4.3(ok2037) III.	mrpl-2	0.0489877	0.590313	-0.0381153
her-1(n695)V.	Y60A3A.19	0.0829583	1	0.303647		F54C4.3(ok2037) III.	mrpl-50	0.732777	7.50889e-16	1.59245
her-1(n695)V.	Y65B4BR.5	-0.226051	0.227598	-0.461116		F54C4.3(ok2037) III.	nas-37	-0.0644544	0.54411	-0.30863
her-1(n695)V.	zhp-3	-0.109091	0.362109	-0.171652		F54C4.3(ok2037) III.	nmy-1	-0.245852	1.06597e-07	-0.741192
her-1(n695)V.	ZK328.4	0.0699557	1	0.271468		F54C4.3(ok2037) III.	nol-1	0.195585	4.48871e-05	0.311462
hil-4(ok1945) V.	"sep-1	-0.0588058	0.856202	-0.0472028		F54C4.3(ok2037) III.	npp-21	0.124536	0.263676	0.142037
hil-4(ok1945) V.	arp-6	0.168887	1	0.51631		F54C4.3(ok2037) III.	nrf-6	-0.235757	4.61392e-11	-0.71712
hil-4(ok1945) V.	atl-1	0.273293	1	0.774704		F54C4.3(ok2037) III.	ostb-1	0.480682	2.01341e-08	0.991306
hil-4(ok1945) V.	brc-1	0.156129	1	0.484736		F54C4.3(ok2037) III.	phb-2	-0.111957	0.00668628	-0.421905
hil-4(ok1945) V.	brd-1	-0.32443	0.262702	-0.704593		F54C4.3(ok2037) III.	pole-2	-0.710236	6.01666e-12	-1.84857
hil-4(ok1945) V.	C05C10.5	-0.0465997	0.917437	-0.016994		F54C4.3(ok2037) III.	ppp-1	-0.361688	0.00037714	-1.01741
hil-4(ok1945) V.	C30A5.3	0.262124	1	0.747063		F54C4.3(ok2037) III.	rab-7	0.0697542	0.140498	0.0114046
hil-4(ok1945) V.	C30G12.6	0.229228	1	0.66565		F54C4.3(ok2037) III.	rbx-1	-0.554726	1.82786e-15	-1.47773
hil-4(ok1945) V.	C34B2.4	0.23479	1	0.679415		F54C4.3(ok2037) III.	rheb-1	0.306506	6.99103e-05	0.575965
hil-4(ok1945) V.	C34F6.1	0.311471	1	0.869191		F54C4.3(ok2037) III.	rol-6	-0.113803	0.0594031	-0.426307
hil-4(ok1945) V.	C36C9.4	0.0694872	1	0.270308		F54C4.3(ok2037) III.	sams-1	0.272026	0.00010018	0.493743
hil-4(ok1945) V.	C41G7.3	-0.269162	0.412789	-0.567812		F54C4.3(ok2037) III.	sams-5	-0.717876	3.61163e-09	-1.86678
hil-4(ok1945) V.	cec-5	0.110285	1	0.371277		F54C4.3(ok2037) III.	sas-4	-0.00674781	0.923847	-0.171023
hil-4(ok1945) V.	cep-1	0.318794	0.943981	0.887314		F54C4.3(ok2037) III.	sdc-2	0.21482	0.0435576	0.357329
hil-4(ok1945) V.	chk-2	0.249268	1	0.715245		F54C4.3(ok2037) III.	sec-10	0.335859	9.26549e-07	0.64596
hil-4(ok1945) V.	cki-2	0.318812	1	0.88736		F54C4.3(ok2037) III.	sec-24.2	0.0621601	0.541852	-0.00670442
hil-4(ok1945) V.	clec-64	-0.233419	0.46622	-0.479351		F54C4.3(ok2037) III.	sem-5	0.0250333	0.650026	-0.0952371
hil-4(ok1945) V.	coh-1	0.260748	0.944687	0.743657		F54C4.3(ok2037) III.	sex-1	0.00189622	0.98602	-0.15041
hil-4(ok1945) V.	coh-3	0.359871	0.962347	0.988976		F54C4.3(ok2037) III.	sma-1	-0.435166	0.000100013	-1.19263
hil-4(ok1945) V.	D2085.6	0.0813378	1	0.299637		F54C4.3(ok2037) III.	sma-3	-0.203337	0.000722277	-0.639811
hil-4(ok1945) V.	dcr-1	0.274926	1	0.778746		F54C4.3(ok2037) III.	sma-4	-0.209303	0.00235791	-0.654037
hil-4(ok1945) V.	dhc-3	-0.241108	0.275843	-0.498379		F54C4.3(ok2037) III.	spc-1	-0.256551	3.69859e-08	-0.766704
hil-4(ok1945) V.	dpy-21	0.150696	1	0.471291		F54C4.3(ok2037) III.	T02H6.11	-0.125077	0.0523908	-0.45319
hil-4(ok1945) V.	dpy-26	0.167766	1	0.513537		F54C4.3(ok2037) III.	T12A2.2	0.123002	0.255851	0.138379
hil-4(ok1945) V.	dpy-27	synthetic lethal				F54C4.3(ok2037) III.	T22D1.4	-1.2603	4.03896e-38	-3.16025
hil-4(ok1945) V.	dpy-28	0.267178	1	0.759572		F54C4.3(ok2037) III.	taf-1	-0.11507	0.302817	-0.429329
hil-4(ok1945) V.	duo-1	-0.115738	0.576092	-0.188103		F54C4.3(ok2037) III.	tag-144	-0.0372266	0.445086	-0.243703
hil-4(ok1945) V.	ess-2	0.00508314	1	0.110915		F54C4.3(ok2037) III.	ulp-4	-0.0606796	0.281302	-0.299629
hil-4(ok1945) V.	F13D12.5	0.0389496	1	0.194731		F54C4.3(ok2037) III.	unc-116	0.242225	2.29741e-05	0.42268
hil-4(ok1945) V.	F17C11.10	0.182641	1	0.550352		F54C4.3(ok2037) III.	unc-62	-0.298107	0.00144644	-0.8658
hil-4(ok1945) V.	F25G6.9	0.122043	1	0.400378		F54C4.3(ok2037) III.	vps-16	-0.127872	0.0163633	-0.459857
hil-4(ok1945) V.	F26B1.2	0.0638385	1	0.256328		F54C4.3(ok2037) III.	Y49A3A.1	-0.703734	2.43701e-13	-1.83306
hil-4(ok1945) V.	F31C3.2	synthetic lethal				F54C4.3(ok2037) III.	ztf-19	0.0290728	0.826477	-0.0856047
hil-4(ok1945) V.	F33H1.3	synthetic lethal				F54C4.3(ok2037) III.	zyg-12	-0.40659	6.84143e-06	-1.12449
hil-4(ok1945) V.	F33H2.6	0.280683	0.750549	0.792994		fat-3(ok1126) IV.	adt-2	-0.22924	0.000383186	-0.701578
hil-4(ok1945) V.	F52H3.4	0.0368501	1	0.189535		fat-3(ok1126) IV.	ani-2	0.374257	1.09622e-06	0.737525
hil-4(ok1945) V.	fbxa-107	0.235788	1	0.681884		fat-3(ok1126) IV.	attf-3	0.0665503	0.362151	0.00376439
hil-4(ok1945) V.	fbxa-108	-0.117433	0.621134	-0.192297		fat-3(ok1126) IV.	blmp-1	0.745517	7.52643e-12	1.62283
hil-4(ok1945) V.	fbxa-210	-0.22356	0.654906	-0.454951		fat-3(ok1126) IV.	C02B10.5	-0.0719676	0.196479	-0.326546
hil-4(ok1945) V.	fox-1	0.254439	1	0.728044		fat-3(ok1126) IV.	C08H9.2	0.529198	3.473e-11	1.107
hil-4(ok1945) V.	hcp-2	0.0155479	1	0.136814		fat-3(ok1126) IV.	C10A4.7	0.297903	1.49714e-06	0.55545
hil-4(ok1945) V.	her-1	0.358707	1	0.986096		fat-3(ok1126) IV.	C14A4.11	0.0342573	0.739322	-0.0732417
hil-4(ok1945) V.	hil-2	-0.187427	0.653318	-0.365526		fat-3(ok1126) IV.	C18E9.2	0.302767	3.28549e-05	0.56705
hil-4(ok1945) V.	hil-4	0.140849	1	0.446921		fat-3(ok1126) IV.	cap-2	0.615227	2.35617e-13	1.31214
hil-4(ok1945) V.	hil-5	0.0301815	1	0.173031		fat-3(ok1126) IV.	cdtl-7	-1.08057	1.24446e-62	-2.73165
hil-4(ok1945) V.	him-17	-0.146638	0.775736	-0.264578		fat-3(ok1126) IV.	ceh-13	0.129138	0.122424	0.153011
hil-4(ok1945) V.	him-3	synthetic lethal				fat-3(ok1126) IV.	clec-1	-0.308239	0.00146549	-0.88996
hil-4(ok1945) V.	him-5	0.228201	1	0.663107		fat-3(ok1126) IV.	col-38	0.0470151	0.552872	-0.0428194
hil-4(ok1945) V.	him-8	0.129564	1	0.418993		fat-3(ok1126) IV.	cul-1	-0.162075	0.00699434	-0.541417
hil-4(ok1945) V.	hmg-20	0.141049	1	0.447417		fat-3(ok1126) IV.	D2085.3	0.369862	3.20795e-07	0.727043
hil-4(ok1945) V.	hpo-9	-0.145762	0.722021	-0.262409		fat-3(ok1126) IV.	dlc-1	0.220619	0.00105848	0.371159
hil-4(ok1945) V.	htp-1	0.167107	1	0.511905		fat-3(ok1126) IV.	dpy-10	-0.188649	0.0442414	-0.604785
hil-4(ok1945) V.	htp-3	0.153201	1	0.47749		fat-3(ok1126) IV.	dpy-11	0.601051	6.40628e-14	1.27834
hil-4(ok1945) V.	htz-1	-0.0747225	0.839073	-0.0865949		fat-3(ok1126) IV.	dpy-13	-0.521218	2.7019e-07	-1.39783
hil-4(ok1945) V.	K06B9.4	-0.229447	0.418845	-0.469521		fat-3(ok1126) IV.	dpy-18	0.671145	1.81201e-12	1.44549
hil-4(ok1945) V.	klp-16	synthetic lethal				fat-3(ok1126) IV.	dpy-2	-0.412521	1.49478e-12	-1.13863
hil-4(ok1945) V.	klp-18	-0.365275	0.353948	-0.805681		fat-3(ok1126) IV.	dpy-20	-0.100558	0.324341	-0.394724
hil-4(ok1945) V.	klp-3	-0.0930928	0.531725	-0.132059		fat-3(ok1126) IV.	dpy-23	-0.271302	0.00179626	-0.801881
hil-4(ok1945) V.	klp-7	0.0416409	1	0.201392		fat-3(ok1126) IV.	dpy-27	0.368074	0.000104554	0.722781
hil-4(ok1945) V.	lex-1	0.134703	1	0.431711		fat-3(ok1126) IV.	dpy-28	0.943892	2.13259e-15	2.09588
hil-4(ok1945) V.	lipl-3	-0.374226	0.191503	-0.827834		fat-3(ok1126) IV.	dpy-3	-0.614501	3.95901e-10	-1.62028
hil-4(ok1945) V.	lipl-5	0.234106	1	0.677723		fat-3(ok1126) IV.	dpy-30	-0.0544535	0.562335	-0.284782
hil-4(ok1945) V.	lips-9	0.285062	1	0.803832		fat-3(ok1126) IV.	dpy-4	-0.557981	5.5597e-12	-1.4855
hil-4(ok1945) V.	M01E11.2	0.101884	1	0.350487		fat-3(ok1126) IV.	dpy-6	-0.306361	0.000737919	-0.885483
hil-4(ok1945) V.	mbk-2	-0.33922	0.14378	-0.741197		fat-3(ok1126) IV.	dpy-7	0.0377565	0.55039	-0.0648974
hil-4(ok1945) V.	mei-1	0.068864	1	0.268766		fat-3(ok1126) IV.	dpy-8	0.224899	0.000116558	0.381364
hil-4(ok1945) V.	mesp-1	0.0217558	1	0.152178		fat-3(ok1126) IV.	dpy-9	0.0679964	0.264297	0.00721289
hil-4(ok1945) V.	mmab-1	-0.262126	0.41375	-0.550399		fat-3(ok1126) IV.	eat-3	-0.46657	4.49262e-16	-1.26752
hil-4(ok1945) V.	mre-11	0.296799	1	0.832881		fat-3(ok1126) IV.	egl-18	0.697929	1.35708e-14	1.50935
hil-4(ok1945) V.	mrt-2	-0.0846058	0.881224	-0.111055		fat-3(ok1126) IV.	eif-1.A	-0.563546	1.65571e-14	-1.49877
hil-4(ok1945) V.	nhr-2	0.070679	1	0.273258		fat-3(ok1126) IV.	eif-3.F	-0.26546	1.74604e-05	-0.787949
hil-4(ok1945) V.	npp-18	-0.0771352	0.790728	-0.0925661		fat-3(ok1126) IV.	enol-1	0.501597	2.84706e-13	1.04118
hil-4(ok1945) V.	pept-3	-0.0561782	0.864255	-0.0406999		fat-3(ok1126) IV.	epi-1	0.283234	0.000282696	0.520469
hil-4(ok1945) V.	pgl-1	0.279234	1	0.789407		fat-3(ok1126) IV.	etr-1	-0.16975	0.141677	-0.559719
hil-4(ok1945) V.	pme-3	0.254944	1	0.729292		fat-3(ok1126) IV.	F09E5.2	-0.183534	0.0315121	-0.592588
hil-4(ok1945) V.	rad-50	0.0937818	1	0.330434		fat-3(ok1126) IV.	F33H1.3	-0.201219	0.0103512	-0.634761
hil-4(ok1945) V.	rad-51	0.0527027	1	0.228768		fat-3(ok1126) IV.	F42A8.1	-0.428959	1.25794e-10	-1.17783
hil-4(ok1945) V.	rec-8	-0.123163	0.74385	-0.20648		fat-3(ok1126) IV.	F49C12.11	0.010212	0.928473	-0.13058
hil-4(ok1945) V.	rfs-1	0.294417	1	0.826985		fat-3(ok1126) IV.	F54D5.11	-0.00721423	0.943314	-0.172135
hil-4(ok1945) V.	rpa-2	0.0410659	1	0.199969		fat-3(ok1126) IV.	F54D5.5	0.125142	0.177745	0.143483
hil-4(ok1945) V.	rsa-1	-0.0271338	0.915717	0.031182		fat-3(ok1126) IV.	far-1	-0.480667	1.34711e-08	-1.30113
hil-4(ok1945) V.	scc-1	0.237403	1	0.685882		fat-3(ok1126) IV.	fat-3	-0.66933	6.7052e-16	-1.75102
hil-4(ok1945) V.	sdc-1	0.255018	1	0.729477		fat-3(ok1126) IV.	gei-13	0.260961	0.00326244	0.467357
hil-4(ok1945) V.	sdc-2	synthetic lethal				fat-3(ok1126) IV.	glf-1	0.421376	2.74217e-06	0.849883
hil-4(ok1945) V.	sel-10	0.267224	1	0.759685		fat-3(ok1126) IV.	gon-14	0.0173636	0.849358	-0.113526
hil-4(ok1945) V.	set-2	-0.407457	0.0964942	-0.910075		fat-3(ok1126) IV.	hars-1	0.620276	1.59768e-13	1.32418
hil-4(ok1945) V.	sex-1	0.193425	1	0.577041		fat-3(ok1126) IV.	hbl-1	0.248298	1.06961e-05	0.437161
hil-4(ok1945) V.	sgo-1	-0.0868217	0.711774	-0.116539		fat-3(ok1126) IV.	hgrs-1	0.485797	5.18347e-09	1.0035
hil-4(ok1945) V.	skr-12	0.0652106	1	0.259724		fat-3(ok1126) IV.	hmg-3	0.0564932	0.602577	-0.0202178
hil-4(ok1945) V.	skr-2	0.309998	1	0.865547		fat-3(ok1126) IV.	hmg-4	0.140872	0.0407904	0.180992
hil-4(ok1945) V.	smk-1	0.251626	1	0.721081		fat-3(ok1126) IV.	hoe-1	0.710708	1.45389e-12	1.53983
hil-4(ok1945) V.	srgp-1	0.246771	1	0.709066		fat-3(ok1126) IV.	hpo-21	-0.472152	1.91359e-11	-1.28083
hil-4(ok1945) V.	sur-7	0.276564	1	0.7828		fat-3(ok1126) IV.	iftb-1	0.527952	1.46991e-06	1.10403
hil-4(ok1945) V.	syp-2	0.305947	0.963626	0.855519		fat-3(ok1126) IV.	imp-2	0.65263	1.19995e-15	1.40133
hil-4(ok1945) V.	syp-3	0.117205	1	0.388405		fat-3(ok1126) IV.	ins-11	-0.0789134	0.402371	-0.343109
hil-4(ok1945) V.	T06G6.8	-0.049073	0.850645	-0.0231153		fat-3(ok1126) IV.	K07C5.4	0.688684	2.54433e-09	1.48731
hil-4(ok1945) V.	T08D2.7	0.317098	1	0.883118		fat-3(ok1126) IV.	kin-2	-0.158898	0.0482242	-0.53384
hil-4(ok1945) V.	T12F5.1	0.264519	1	0.752989		fat-3(ok1126) IV.	lin-23	-0.544603	3.43682e-07	-1.4536
hil-4(ok1945) V.	tac-1	-0.0967533	0.847677	-0.141119		fat-3(ok1126) IV.	lon-2	0.124881	0.288199	0.142859
hil-4(ok1945) V.	thoc-2	0.1575	1	0.48813		fat-3(ok1126) IV.	M195.2	-0.0600812	0.296274	-0.298202
hil-4(ok1945) V.	top-1	synthetic lethal				fat-3(ok1126) IV.	mex-6	-0.172993	0.00059032	-0.567451
hil-4(ok1945) V.	ula-1	0.267478	1	0.760314		fat-3(ok1126) IV.	mog-1	-0.185229	0.0152201	-0.596631
hil-4(ok1945) V.	unc-71	0.258352	1	0.737727		fat-3(ok1126) IV.	mom-2	0.470305	1.56291e-07	0.966561
hil-4(ok1945) V.	unc-86	0.302369	1	0.846666		fat-3(ok1126) IV.	mrpl-10	-0.175358	0.0285232	-0.573092
hil-4(ok1945) V.	viln-1	0.280864	1	0.793443		fat-3(ok1126) IV.	mrpl-2	0.143948	0.0760773	0.188326
hil-4(ok1945) V.	wdr-5.3	0.142209	1	0.450285		fat-3(ok1126) IV.	mrpl-50	0.439462	7.086e-07	0.893013
hil-4(ok1945) V.	xnd-1	0.309284	1	0.863778		fat-3(ok1126) IV.	nas-37	0.170421	0.0417617	0.251455
hil-4(ok1945) V.	Y43E12A.3	0.275176	0.943981	0.779364		fat-3(ok1126) IV.	nmy-1	0.433144	2.90043e-06	0.877945
hil-4(ok1945) V.	Y53C12B.1	0.0926201	1	0.327559		fat-3(ok1126) IV.	nol-1	0.0995847	0.270228	0.0825386
hil-4(ok1945) V.	Y60A3A.16	0.131381	1	0.423489		fat-3(ok1126) IV.	npp-21	-0.333831	4.06335e-08	-0.950987
hil-4(ok1945) V.	Y60A3A.19	0.245546	1	0.706033		fat-3(ok1126) IV.	nrf-6	0.366328	4.64479e-08	0.718617
hil-4(ok1945) V.	Y65B4BR.5	0.166144	1	0.509524		fat-3(ok1126) IV.	ostb-1	-0.306987	0.000393059	-0.886975
hil-4(ok1945) V.	zhp-3	0.213437	0.901632	0.626568		fat-3(ok1126) IV.	phb-2	0.0502224	0.658153	-0.0351711
hil-4(ok1945) V.	ZK328.4	0.232567	1	0.673913		fat-3(ok1126) IV.	pole-2	0.356559	3.39703e-08	0.695321
him-3(e1256)IV.	"sep-1	-0.833992	0.00861717	-1.9657		fat-3(ok1126) IV.	ppp-1	0.907724	4.25682e-13	2.00963
him-3(e1256)IV.	arp-6	-1.52816	5.58443e-05	-3.6837		fat-3(ok1126) IV.	rab-7	0.57522	5.90477e-06	1.21674
him-3(e1256)IV.	atl-1	0.472056	0.540858	1.26662		fat-3(ok1126) IV.	rbx-1	0.0565854	0.578529	-0.0199979
him-3(e1256)IV.	brc-1	-0.45283	0.358358	-1.02237		fat-3(ok1126) IV.	rheb-1	0.0818782	0.217199	0.0403155
him-3(e1256)IV.	brd-1	1.07134	0.0417502	2.74979		fat-3(ok1126) IV.	rol-6	-0.68031	5.30986e-11	-1.7772
him-3(e1256)IV.	C05C10.5	0.94686	0.501686	2.44171		fat-3(ok1126) IV.	sams-1	0.0503717	0.599801	-0.0348152
him-3(e1256)IV.	C30A5.3	0.419792	0.428921	1.13727		fat-3(ok1126) IV.	sams-5	0.173569	0.0163625	0.258963
him-3(e1256)IV.	C30G12.6	-0.769495	0.524907	-1.80608		fat-3(ok1126) IV.	sas-4	0.360229	2.54958e-06	0.704074
him-3(e1256)IV.	C34B2.4	0.467565	0.903901	1.25551		fat-3(ok1126) IV.	sdc-2	0.533205	4.80695e-08	1.11655
him-3(e1256)IV.	C34F6.1	-0.00482259	1	0.0863996		fat-3(ok1126) IV.	sec-10	0.271918	2.31453e-05	0.493485
him-3(e1256)IV.	C36C9.4	-0.294805	1	-0.631276		fat-3(ok1126) IV.	sec-24.2	0.00522883	0.961609	-0.142463
him-3(e1256)IV.	C41G7.3	0.0827971	1	0.303249		fat-3(ok1126) IV.	sem-5	0.206626	0.000342511	0.33779
him-3(e1256)IV.	cec-5	-0.0332894	1	0.0159474		fat-3(ok1126) IV.	sex-1	0.0564883	0.526072	-0.0202293
him-3(e1256)IV.	cep-1	-0.223071	0.833914	-0.45374		fat-3(ok1126) IV.	sma-1	0.401839	5.82489e-06	0.803296
him-3(e1256)IV.	chk-2	-1.14527	0.000516062	-2.73608		fat-3(ok1126) IV.	sma-3	0.481545	1.97861e-10	0.993363
him-3(e1256)IV.	cki-2	0.522681	0.823414	1.39191		fat-3(ok1126) IV.	sma-4	-0.392203	3.75444e-08	-1.09018
him-3(e1256)IV.	clec-64	-0.5361	0.244536	-1.22845		fat-3(ok1126) IV.	spc-1	-0.0509227	0.517667	-0.276362
him-3(e1256)IV.	coh-1	-0.516497	0.815297	-1.17994		fat-3(ok1126) IV.	T02H6.11	-0.996247	1.86471e-41	-2.53059
him-3(e1256)IV.	coh-3	-0.528062	0.288155	-1.20856		fat-3(ok1126) IV.	T12A2.2	-0.895664	1.27792e-12	-2.29074
him-3(e1256)IV.	D2085.6	-0.0601362	1	-0.0504955		fat-3(ok1126) IV.	T22D1.4	-0.189923	0.0118987	-0.607823
him-3(e1256)IV.	dcr-1	-0.0541069	1	-0.0355736		fat-3(ok1126) IV.	taf-1	0.220761	0.00809162	0.371495
him-3(e1256)IV.	dhc-3	0.625013	0.297391	1.64517		fat-3(ok1126) IV.	tag-144	0.0468901	0.478558	-0.0431174
him-3(e1256)IV.	dpy-21	-0.652258	0.3013	-1.51593		fat-3(ok1126) IV.	ulp-4	0.171912	0.00650022	0.255012
him-3(e1256)IV.	dpy-26	-0.762247	0.113921	-1.78814		fat-3(ok1126) IV.	unc-116	0.427263	8.24062e-08	0.863923
him-3(e1256)IV.	dpy-27	-0.54864	0.420611	-1.25949		fat-3(ok1126) IV.	unc-62	-0.407764	3.26627e-06	-1.12729
him-3(e1256)IV.	dpy-28	-0.937646	0.00946948	-2.22223		fat-3(ok1126) IV.	vps-16	-0.270685	0.00132474	-0.80041
him-3(e1256)IV.	duo-1	0.853467	0.376084	2.21057		fat-3(ok1126) IV.	Y49A3A.1	0.342291	1.43037e-09	0.661297
him-3(e1256)IV.	ess-2	-0.437876	0.227979	-0.985359		fat-3(ok1126) IV.	ztf-19	-0.259869	0.00809113	-0.774617
him-3(e1256)IV.	F13D12.5	0.0423275	1	0.203091		fat-3(ok1126) IV.	zyg-12	0.169643	0.0207864	0.249601
him-3(e1256)IV.	F17C11.10	0.0600062	1	0.246844		hbl-1(mg285) X.	adt-2	-0.542777	1.61515e-09	-1.44924
him-3(e1256)IV.	F25G6.9	-0.399349	0.214346	-0.890011		hbl-1(mg285) X.	ani-2	-0.113455	0.344828	-0.425478
him-3(e1256)IV.	F26B1.2	0.26756	1	0.760517		hbl-1(mg285) X.	attf-3	-0.464642	4.06879e-07	-1.26292
him-3(e1256)IV.	F31C3.2	-0.395739	0.819716	-0.881075		hbl-1(mg285) X.	blmp-1	-0.299863	0.000887039	-0.869988
him-3(e1256)IV.	F33H1.3	0.479658	0.963626	1.28543		hbl-1(mg285) X.	C02B10.5	-0.56613	5.19005e-23	-1.50493
him-3(e1256)IV.	F33H2.6	-0.125922	1	-0.213307		hbl-1(mg285) X.	C08H9.2	-0.259062	4.79559e-07	-0.772693
him-3(e1256)IV.	F52H3.4	-0.0325327	1	0.0178202		hbl-1(mg285) X.	C10A4.7	-0.00774193	0.90794	-0.173393
him-3(e1256)IV.	fbxa-107	-0.727359	0.0455902	-1.7018		hbl-1(mg285) X.	C14A4.11	-0.271358	0.00140076	-0.802014
him-3(e1256)IV.	fbxa-108	1.13716	0.276219	2.91267		hbl-1(mg285) X.	C18E9.2	-0.459647	3.28494e-08	-1.25101
him-3(e1256)IV.	fbxa-210	-0.174346	1	-0.333151		hbl-1(mg285) X.	cap-2	-0.541767	5.28974e-20	-1.44683
him-3(e1256)IV.	fox-1	-0.524038	0.680255	-1.1986		hbl-1(mg285) X.	cdtl-7	-0.890633	2.31971e-38	-2.27874
him-3(e1256)IV.	hcp-2	-0.42611	0.238487	-0.956239		hbl-1(mg285) X.	ceh-13	-0.196757	0.0502307	-0.62412
him-3(e1256)IV.	her-1	-0.70138	0.192019	-1.6375		hbl-1(mg285) X.	clec-1	-0.168853	0.0304401	-0.55758
him-3(e1256)IV.	hil-2	0.360956	0.473071	0.991662		hbl-1(mg285) X.	col-38	0.0774337	0.507276	0.029717
him-3(e1256)IV.	hil-4	-1.11257	0.163295	-2.65516		hbl-1(mg285) X.	cul-1	-0.420543	6.67422e-06	-1.15776
him-3(e1256)IV.	hil-5	0.908043	0.0161397	2.34564		hbl-1(mg285) X.	D2085.3	-0.598008	5.39631e-37	-1.58095
him-3(e1256)IV.	him-17	0.456059	0.517727	1.22703		hbl-1(mg285) X.	dlc-1	-0.469594	3.47617e-10	-1.27473
him-3(e1256)IV.	him-3	0.128398	1	0.416106		hbl-1(mg285) X.	dpy-10	-0.346751	1.21139e-05	-0.981797
him-3(e1256)IV.	him-5	0.0166243	1	0.139478		hbl-1(mg285) X.	dpy-11	-0.847577	2.49432e-41	-2.17607
him-3(e1256)IV.	him-8	-0.962637	0.20738	-2.28408		hbl-1(mg285) X.	dpy-13	0.160144	0.0884511	0.226949
him-3(e1256)IV.	hmg-20	0.335776	0.773062	0.929343		hbl-1(mg285) X.	dpy-18	-0.475043	0.000136411	-1.28772
him-3(e1256)IV.	hpo-9	-0.220108	0.763721	-0.446407		hbl-1(mg285) X.	dpy-2	-0.0930398	0.342143	-0.376795
him-3(e1256)IV.	htp-1	-0.0738168	1	-0.0843533		hbl-1(mg285) X.	dpy-20	-0.513715	7.44249e-21	-1.37994
him-3(e1256)IV.	htp-3	-0.543702	0.576092	-1.24727		hbl-1(mg285) X.	dpy-23	0.0830807	0.470837	0.0431831
him-3(e1256)IV.	htz-1	-1.37204	0.000112467	-3.29731		hbl-1(mg285) X.	dpy-27	-0.15687	0.0616613	-0.529005
him-3(e1256)IV.	K06B9.4	0.388388	1	1.05955		hbl-1(mg285) X.	dpy-28	-0.026262	0.657326	-0.217556
him-3(e1256)IV.	klp-16	synthetic lethal				hbl-1(mg285) X.	dpy-3	-0.69921	1.12822e-21	-1.82227
him-3(e1256)IV.	klp-18	0.0189681	1	0.145279		hbl-1(mg285) X.	dpy-30	0.0437711	0.726635	-0.050555
him-3(e1256)IV.	klp-3	0.0879861	1	0.316091		hbl-1(mg285) X.	dpy-4	-0.738277	1.91229e-30	-1.91543
him-3(e1256)IV.	klp-7	-0.313909	1	-0.678554		hbl-1(mg285) X.	dpy-6	0.234162	5.02886e-05	0.403454
him-3(e1256)IV.	lex-1	-0.158729	0.953596	-0.294501		hbl-1(mg285) X.	dpy-7	-0.301394	0.00016517	-0.873639
him-3(e1256)IV.	lipl-3	-0.143807	0.956946	-0.257571		hbl-1(mg285) X.	dpy-8	-0.312518	0.000383186	-0.900165
him-3(e1256)IV.	lipl-5	-0.0940215	1	-0.134358		hbl-1(mg285) X.	dpy-9	-1.10207	9.02475e-79	-2.78294
him-3(e1256)IV.	lips-9	-0.217214	0.771932	-0.439244		hbl-1(mg285) X.	eat-3	-0.275693	0.000477514	-0.812351
him-3(e1256)IV.	M01E11.2	0.156852	1	0.486527		hbl-1(mg285) X.	egl-18	-0.541344	1.34542e-32	-1.44582
him-3(e1256)IV.	mbk-2	-0.455808	0.931932	-1.02974		hbl-1(mg285) X.	eif-1.A	-1.85036	5.0685e-148	-4.56731
him-3(e1256)IV.	mei-1	-0.837641	0.00961478	-1.97473		hbl-1(mg285) X.	eif-3.F	-0.3649	0.000135809	-1.02507
him-3(e1256)IV.	mesp-1	-0.242157	1	-0.500975		hbl-1(mg285) X.	enol-1	0.18892	0.00162129	0.295568
him-3(e1256)IV.	mmab-1	-0.665929	0.0455902	-1.54976		hbl-1(mg285) X.	epi-1	-1.12956	4.53882e-68	-2.8485
him-3(e1256)IV.	mre-11	1.15287	0.163576	2.95156		hbl-1(mg285) X.	etr-1	0.0560293	0.551172	-0.0213239
him-3(e1256)IV.	mrt-2	-0.758501	0.0233156	-1.77887		hbl-1(mg285) X.	F09E5.2	-0.190782	0.0369325	-0.609872
him-3(e1256)IV.	nhr-2	-0.215458	1	-0.434901		hbl-1(mg285) X.	F33H1.3	-0.491324	1.20525e-05	-1.32655
him-3(e1256)IV.	npp-18	-0.76637	0.0124089	-1.79835		hbl-1(mg285) X.	F42A8.1	-0.235027	0.0117524	-0.71538
him-3(e1256)IV.	pept-3	1.15038	0.0146707	2.94541		hbl-1(mg285) X.	F49C12.11	-0.300419	0.000188379	-0.871313
him-3(e1256)IV.	pgl-1	-0.746172	0.0356302	-1.74836		hbl-1(mg285) X.	F54D5.11	-0.700632	3.1362e-32	-1.82566
him-3(e1256)IV.	pme-3	-0.50801	0.660314	-1.15893		hbl-1(mg285) X.	F54D5.5	-0.148687	0.126026	-0.509493
him-3(e1256)IV.	rad-50	-0.296885	1	-0.636423		hbl-1(mg285) X.	far-1	-0.0664875	0.296274	-0.313478
him-3(e1256)IV.	rad-51	0.616914	0.703238	1.62513		hbl-1(mg285) X.	fat-3	0.599631	1.1466e-17	1.27495
him-3(e1256)IV.	rec-8	0.352133	1	0.969826		hbl-1(mg285) X.	gei-13	-0.392188	3.25338e-07	-1.09015
him-3(e1256)IV.	rfs-1	-1.09637	0.00160069	-2.61505		hbl-1(mg285) X.	glf-1	-0.441867	3.74804e-06	-1.20861
him-3(e1256)IV.	rpa-2	0.491893	1	1.31572		hbl-1(mg285) X.	gon-14	-0.00293427	0.96726	-0.161929
him-3(e1256)IV.	rsa-1	-0.213641	1	-0.430402		hbl-1(mg285) X.	hars-1	0.127933	0.166146	0.150137
him-3(e1256)IV.	scc-1	-0.616292	0.703238	-1.42692		hbl-1(mg285) X.	hbl-1	-0.350477	1.00038e-05	-0.990681
him-3(e1256)IV.	sdc-1	-0.272186	0.678733	-0.575296		hbl-1(mg285) X.	hgrs-1	-1.3109	1.60173e-47	-3.28091
him-3(e1256)IV.	sdc-2	-0.992576	0.138947	-2.35818		hbl-1(mg285) X.	hmg-3	-0.148876	0.225765	-0.509943
him-3(e1256)IV.	sel-10	-0.410606	0.48398	-0.91787		hbl-1(mg285) X.	hmg-4	-0.160437	0.00219677	-0.53751
him-3(e1256)IV.	set-2	-0.068456	1	-0.0710861		hbl-1(mg285) X.	hoe-1	-0.83818	1.26712e-23	-2.15366
him-3(e1256)IV.	sex-1	-0.701165	0.599248	-1.63697		hbl-1(mg285) X.	hpo-21	-1.02726	3.63806e-73	-2.60454
him-3(e1256)IV.	sgo-1	-0.605967	0.483485	-1.40137		hbl-1(mg285) X.	iftb-1	-0.495401	2.79732e-14	-1.33627
him-3(e1256)IV.	skr-12	-0.737627	0.0231426	-1.72721		hbl-1(mg285) X.	imp-2	-0.590091	4.8832e-34	-1.56207
him-3(e1256)IV.	skr-2	-0.124446	1	-0.209654		hbl-1(mg285) X.	ins-11	-0.106457	0.336061	-0.408789
him-3(e1256)IV.	smk-1	-0.241044	1	-0.498222		hbl-1(mg285) X.	K07C5.4	0.229917	1.84914e-07	0.39333
him-3(e1256)IV.	srgp-1	-0.700769	0.0205805	-1.63599		hbl-1(mg285) X.	kin-2	0.0684703	0.448363	0.00834287
him-3(e1256)IV.	sur-7	-0.143122	1	-0.255877		hbl-1(mg285) X.	lin-23	-0.321687	0.00110681	-0.922028
him-3(e1256)IV.	syp-2	0.588006	0.943981	1.55358		hbl-1(mg285) X.	lon-2	-0.220881	6.43218e-06	-0.681646
him-3(e1256)IV.	syp-3	-0.438484	0.22106	-0.986864		hbl-1(mg285) X.	M195.2	-0.221869	0.0308116	-0.684003
him-3(e1256)IV.	T06G6.8	-0.0505868	1	-0.0268617		hbl-1(mg285) X.	mex-6	-0.189125	0.0546265	-0.60592
him-3(e1256)IV.	T08D2.7	synthetic lethal				hbl-1(mg285) X.	mog-1	0.29563	9.3098e-07	0.550029
him-3(e1256)IV.	T12F5.1	-0.150143	1	-0.273251		hbl-1(mg285) X.	mom-2	-0.0397205	0.55052	-0.249649
him-3(e1256)IV.	tac-1	0.252888	1	0.724204		hbl-1(mg285) X.	mrpl-10	0.0304441	0.769518	-0.0823345
him-3(e1256)IV.	thoc-2	synthetic lethal				hbl-1(mg285) X.	mrpl-2	-0.661647	2.36266e-14	-1.7327
him-3(e1256)IV.	top-1	-0.251552	1	-0.524229		hbl-1(mg285) X.	mrpl-50	-0.259719	0.00463731	-0.774259
him-3(e1256)IV.	ula-1	0.650731	0.84629	1.70882		hbl-1(mg285) X.	nas-37	-0.211152	5.99047e-07	-0.658447
him-3(e1256)IV.	unc-71	-0.12171	1	-0.202883		hbl-1(mg285) X.	nmy-1	-0.555743	1.48295e-20	-1.48016
him-3(e1256)IV.	unc-86	-0.0894939	1	-0.123153		hbl-1(mg285) X.	nol-1	-0.300266	0.000953104	-0.870948
him-3(e1256)IV.	viln-1	0.249755	0.794528	0.716451		hbl-1(mg285) X.	npp-21	-0.4154	7.43822e-06	-1.1455
him-3(e1256)IV.	wdr-5.3	-0.874563	0.00644113	-2.06611		hbl-1(mg285) X.	nrf-6	-0.0545853	0.616475	-0.285096
him-3(e1256)IV.	xnd-1	0.67903	0.661979	1.77886		hbl-1(mg285) X.	ostb-1	-0.506512	3.48966e-09	-1.36276
him-3(e1256)IV.	Y43E12A.3	0.586446	0.864255	1.54972		hbl-1(mg285) X.	phb-2	-0.0913609	0.367732	-0.372792
him-3(e1256)IV.	Y53C12B.1	-0.537188	0.103404	-1.23115		hbl-1(mg285) X.	pole-2	-0.121839	0.0581838	-0.44547
him-3(e1256)IV.	Y60A3A.16	-0.585141	0.0566635	-1.34982		hbl-1(mg285) X.	ppp-1	-0.158994	0.185468	-0.53407
him-3(e1256)IV.	Y60A3A.19	-0.370952	0.422294	-0.819729		hbl-1(mg285) X.	rab-7	-0.00461451	0.963223	-0.165936
him-3(e1256)IV.	Y65B4BR.5	-0.700396	0.0172115	-1.63507		hbl-1(mg285) X.	rbx-1	-0.0663614	0.541863	-0.313178
him-3(e1256)IV.	zhp-3	-0.418388	0.43923	-0.937128		hbl-1(mg285) X.	rheb-1	-0.224078	0.0285352	-0.689271
him-3(e1256)IV.	ZK328.4	-0.431854	0.329931	-0.970455		hbl-1(mg285) X.	rol-6	0.0186044	0.867081	-0.110568
him-5(e1490) V.	"sep-1	-0.101476	1	-0.152808		hbl-1(mg285) X.	sams-1	0.118063	0.0620038	0.126601
him-5(e1490) V.	arp-6	0.48657	0.584995	1.30254		hbl-1(mg285) X.	sams-5	-0.137129	0.0255758	-0.481931
him-5(e1490) V.	atl-1	0.278889	1	0.788555		hbl-1(mg285) X.	sas-4	-0.0306852	0.670208	-0.228104
him-5(e1490) V.	brc-1	-0.456452	0.847677	-1.03133		hbl-1(mg285) X.	sdc-2	-0.316259	0.00774132	-0.909085
him-5(e1490) V.	brd-1	-0.0360652	1	0.00907757		hbl-1(mg285) X.	sec-10	0.0388116	0.464716	-0.0623815
him-5(e1490) V.	C05C10.5	0.611937	0.452461	1.61281		hbl-1(mg285) X.	sec-24.2	0.278848	0.00659473	0.510011
him-5(e1490) V.	C30A5.3	-1.15204	0.106668	-2.75284		hbl-1(mg285) X.	sem-5	0.131664	0.198033	0.159035
him-5(e1490) V.	C30G12.6	-1.08338	0.067986	-2.58292		hbl-1(mg285) X.	sex-1	0.480969	1.25303e-09	0.99199
him-5(e1490) V.	C34B2.4	-0.181456	1	-0.350749		hbl-1(mg285) X.	sma-1	0.292305	5.42613e-08	0.5421
him-5(e1490) V.	C34F6.1	-0.825079	0.279096	-1.94364		hbl-1(mg285) X.	sma-3	0.0958129	0.261994	0.0735443
him-5(e1490) V.	C36C9.4	-0.593742	0.637999	-1.37111		hbl-1(mg285) X.	sma-4	0.0267655	0.753398	-0.0911066
him-5(e1490) V.	C41G7.3	-0.93851	0.409442	-2.22437		hbl-1(mg285) X.	spc-1	0.135763	0.206191	0.16881
him-5(e1490) V.	cec-5	0.564484	0.452461	1.49537		hbl-1(mg285) X.	T02H6.11	0.174001	0.046519	0.259992
him-5(e1490) V.	cep-1	1.0259	0.544133	2.63733		hbl-1(mg285) X.	T12A2.2	-0.312412	1.83113e-11	-0.899912
him-5(e1490) V.	chk-2	0.146276	1	0.460352		hbl-1(mg285) X.	T22D1.4	-0.275404	4.22375e-07	-0.811662
him-5(e1490) V.	cki-2	0.249895	1	0.716797		hbl-1(mg285) X.	taf-1	-0.180521	0.0811703	-0.585404
him-5(e1490) V.	clec-64	1.07272	0.0440114	2.7532		hbl-1(mg285) X.	tag-144	0.298143	0.00247486	0.556023
him-5(e1490) V.	coh-1	0.117862	1	0.390031		hbl-1(mg285) X.	ulp-4	0.0319503	0.771495	-0.078743
him-5(e1490) V.	coh-3	-1.07146	0.264495	-2.55342		hbl-1(mg285) X.	unc-116	0.183482	0.0225397	0.282602
him-5(e1490) V.	D2085.6	0.548358	0.298941	1.45546		hbl-1(mg285) X.	unc-62	-0.327309	6.2808e-08	-0.935436
him-5(e1490) V.	dcr-1	2.07408	0.00978027	5.23145		hbl-1(mg285) X.	vps-16	0.169714	0.0660253	0.249769
him-5(e1490) V.	dhc-3	-0.178431	1	-0.343262		hbl-1(mg285) X.	Y49A3A.1	0.240872	0.0218871	0.419453
him-5(e1490) V.	dpy-21	-1.30956	0.00188755	-3.14268		hbl-1(mg285) X.	ztf-19	-0.433706	2.47741e-16	-1.18915
him-5(e1490) V.	dpy-26	-0.0589217	1	-0.0474897		hbl-1(mg285) X.	zyg-12	-0.0367134	0.645919	-0.242479
him-5(e1490) V.	dpy-27	-1.38795	4.40545e-05	-3.3367		ins-11(tm1053) II.	adt-2	-0.559523	3.77834e-16	-1.48917
him-5(e1490) V.	dpy-28	-3.71064	1.3643e-09	-9.08509		ins-11(tm1053) II.	ani-2	0.188666	0.00249609	0.294963
him-5(e1490) V.	duo-1	-0.471245	0.79471	-1.06794		ins-11(tm1053) II.	attf-3	0.492669	1.3582e-06	1.01989
him-5(e1490) V.	ess-2	-0.995486	0.172308	-2.36538		ins-11(tm1053) II.	blmp-1	-0.419397	8.82018e-14	-1.15503
him-5(e1490) V.	F13D12.5	0.497879	0.279096	1.33053		ins-11(tm1053) II.	C02B10.5	0.273311	0.0150292	0.496807
him-5(e1490) V.	F17C11.10	-0.257968	0.931992	-0.540106		ins-11(tm1053) II.	C08H9.2	0.17299	0.019093	0.257581
him-5(e1490) V.	F25G6.9	-1.33442	0.11536	-3.20421		ins-11(tm1053) II.	C10A4.7	0.222076	0.000685472	0.374632
him-5(e1490) V.	F26B1.2	-1.04626	0.260099	-2.49104		ins-11(tm1053) II.	C14A4.11	0.386654	3.40788e-06	0.767085
him-5(e1490) V.	F31C3.2	-1.4749	0.0825795	-3.55187		ins-11(tm1053) II.	C18E9.2	-0.224744	0.00295001	-0.690857
him-5(e1490) V.	F33H1.3	-0.088105	1	-0.119715		ins-11(tm1053) II.	cap-2	0.433559	3.06829e-16	0.878936
him-5(e1490) V.	F33H2.6	-0.43312	0.766249	-0.973589		ins-11(tm1053) II.	cdtl-7	0.429228	3.08448e-09	0.868609
him-5(e1490) V.	F52H3.4	-1.37188	0.0507293	-3.29692		ins-11(tm1053) II.	ceh-13	0.272493	0.000251963	0.494857
him-5(e1490) V.	fbxa-107	-0.287387	0.953181	-0.612916		ins-11(tm1053) II.	clec-1	0.0132828	0.897165	-0.123258
him-5(e1490) V.	fbxa-108	-1.24772	0.021485	-2.98963		ins-11(tm1053) II.	col-38	0.206613	0.0284717	0.33776
him-5(e1490) V.	fbxa-210	-0.978228	0.589832	-2.32267		ins-11(tm1053) II.	cul-1	0.0169571	0.895314	-0.114496
him-5(e1490) V.	fox-1	-0.933665	0.0941944	-2.21238		ins-11(tm1053) II.	D2085.3	0.449389	5.21043e-09	0.916684
him-5(e1490) V.	hcp-2	-0.380515	0.975538	-0.843398		ins-11(tm1053) II.	dlc-1	0.455617	8.89823e-13	0.931537
him-5(e1490) V.	her-1	1.81782	0.0269452	4.59724		ins-11(tm1053) II.	dpy-10	-0.118799	0.124119	-0.438221
him-5(e1490) V.	hil-2	-0.0358228	1	0.00967755		ins-11(tm1053) II.	dpy-11	1.39789	1.20087e-28	3.17849
him-5(e1490) V.	hil-4	-0.53792	0.661979	-1.23296		ins-11(tm1053) II.	dpy-13	-0.022944	0.836827	-0.209644
him-5(e1490) V.	hil-5	0.159753	1	0.493707		ins-11(tm1053) II.	dpy-18	0.0724924	0.42059	0.0179341
him-5(e1490) V.	him-17	0.53724	0.46622	1.42794		ins-11(tm1053) II.	dpy-2	0.331538	0.000687147	0.635656
him-5(e1490) V.	him-3	-0.331809	0.988331	-0.722855		ins-11(tm1053) II.	dpy-20	0.358237	6.71523e-10	0.699323
him-5(e1490) V.	him-5	0.0825774	1	0.302705		ins-11(tm1053) II.	dpy-23	0.311685	2.25439e-05	0.588315
him-5(e1490) V.	him-8	-0.373452	0.848713	-0.825918		ins-11(tm1053) II.	dpy-27	0.276574	0.000369373	0.504589
him-5(e1490) V.	hmg-20	-1.50715	0.0105671	-3.6317		ins-11(tm1053) II.	dpy-28	0.212524	0.000124835	0.351855
him-5(e1490) V.	hpo-9	-0.177581	1	-0.341159		ins-11(tm1053) II.	dpy-3	0.403271	1.49577e-18	0.806712
him-5(e1490) V.	htp-1	0.267704	1	0.760873		ins-11(tm1053) II.	dpy-30	0.187606	0.00278565	0.292434
him-5(e1490) V.	htp-3	0.283251	0.475329	0.79935		ins-11(tm1053) II.	dpy-4	0.178103	0.00149272	0.269774
him-5(e1490) V.	htz-1	0.475245	0.842271	1.27451		ins-11(tm1053) II.	dpy-6	0.319409	1.70087e-10	0.606734
him-5(e1490) V.	K06B9.4	0.39728	0.961904	1.08156		ins-11(tm1053) II.	dpy-7	-0.319246	7.77377e-08	-0.916208
him-5(e1490) V.	klp-16	-0.00392046	1	0.0886323		ins-11(tm1053) II.	dpy-8	0.639049	7.46154e-20	1.36895
him-5(e1490) V.	klp-18	0.568769	0.566536	1.50597		ins-11(tm1053) II.	dpy-9	0.189937	0.000635674	0.297994
him-5(e1490) V.	klp-3	0.331832	1	0.919582		ins-11(tm1053) II.	eat-3	-0.178753	0.0159226	-0.581187
him-5(e1490) V.	klp-7	0.953099	0.365638	2.45715		ins-11(tm1053) II.	egl-18	0.439011	2.9289e-14	0.891937
him-5(e1490) V.	lex-1	0.401221	0.988331	1.09131		ins-11(tm1053) II.	eif-1.A	-0.252888	6.22835e-05	-0.757971
[truncated: 2,106 more rows]

## Sheet: |S|>0.8 p<0.05
Sex Ratio Interactions					Body Length Interactions
Mutant Gene	RNAi Gene	S Score	p-value		Mutant Gene	RNAi Gene	S Score	p-value
atl-1(ok1063) V.	him-5	synthetic lethal			C08H9.2(ok1071) II.	dpy-23	-0.873769	7.57146e-14
atl-1(ok1063) V.	top-1	synthetic lethal			C08H9.2(ok1071) II.	dpy-7	-1.3837	1.94207e-43
brc-1(tm1145) III.	arp-6	synthetic lethal			C08H9.2(ok1071) II.	mrpl-50	-0.804525	2.68975e-12
brc-1(tm1145) III.	brc-1	-0.938674	6.28507e-06		C08H9.2(ok1071) II.	T12A2.2	-1.45908	1.82225e-73
brc-1(tm1145) III.	brd-1	-0.974979	8.81905e-05		dpy-10(e128)II.	clec-1	-1.23006	4.15567e-50
brc-1(tm1145) III.	C34F6.1	-0.900775	0.0110733		dpy-10(e128)II.	dpy-10	1.46409	4.57962e-58
brc-1(tm1145) III.	C41G7.3	-1.05663	3.13278e-14		dpy-10(e128)II.	dpy-2	1.34684	3.7745e-45
brc-1(tm1145) III.	cep-1	-0.825117	0.000124537		dpy-10(e128)II.	dpy-20	-0.990399	1.10077e-76
brc-1(tm1145) III.	D2085.6	synthetic lethal			dpy-10(e128)II.	dpy-3	1.52805	1.86471e-76
brc-1(tm1145) III.	dpy-21	-1.43293	0.0331536		dpy-10(e128)II.	dpy-7	0.910964	1.19e-40
brc-1(tm1145) III.	dpy-27	-1.25595	1.91626e-08		dpy-10(e128)II.	dpy-8	0.865748	1.96596e-27
brc-1(tm1145) III.	dpy-28	-1.99527	1.87604e-08		dpy-10(e128)II.	dpy-9	0.92527	4.88585e-48
brc-1(tm1145) III.	F26B1.2	-0.957106	0.018361		dpy-10(e128)II.	etr-1	-0.835862	2.8583e-21
brc-1(tm1145) III.	F31C3.2	-0.881571	0.0096925		dpy-10(e128)II.	imp-2	-1.3396	2.017e-50
brc-1(tm1145) III.	fox-1	-1.07411	0.00946948		dpy-10(e128)II.	K07C5.4	0.868741	1.44887e-37
brc-1(tm1145) III.	him-3	-1.00184	8.45779e-09		dpy-10(e128)II.	tag-144	-1.13214	1.02369e-28
brc-1(tm1145) III.	him-8	-1.55649	0.0036404		dpy-10(e128)II.	unc-62	-0.8616	3.15715e-29
brc-1(tm1145) III.	htp-3	-1.0048	0.0172115		dpy-11(e224)V.	imp-2	-0.809397	1.58731e-14
brc-1(tm1145) III.	K06B9.4	-0.816743	0.0150595		dpy-13(m399)IV.	ceh-13	-0.984818	3.96588e-67
brc-1(tm1145) III.	lipl-3	-1.16667	0.0187862		dpy-13(m399)IV.	D2085.3	1.99763	2.69341e-49
brc-1(tm1145) III.	lipl-5	-1.44361	2.92243e-10		dpy-13(m399)IV.	enol-1	-0.972021	1.15946e-55
brc-1(tm1145) III.	nhr-2	0.912072	0.0158007		dpy-13(m399)IV.	hgrs-1	0.912596	2.92847e-50
brc-1(tm1145) III.	rad-51	-1.30524	0.0356302		dpy-13(m399)IV.	mrpl-10	-0.948134	3.75444e-51
brc-1(tm1145) III.	rsa-1	-1.1935	0.0277901		dpy-13(m399)IV.	sma-4	-0.966947	7.64222e-42
brc-1(tm1145) III.	sdc-1	-1.03233	0.000499226		dpy-18(ok162) III.	adt-2	1.5246	5.08352e-60
brc-1(tm1145) III.	sdc-2	synthetic lethal			dpy-18(ok162) III.	col-38	0.832578	8.3465e-19
brc-1(tm1145) III.	set-2	-1.37696	0.000432549		dpy-18(ok162) III.	D2085.3	0.874084	1.56378e-13
brc-1(tm1145) III.	sex-1	synthetic lethal			dpy-18(ok162) III.	hgrs-1	1.32206	2.69694e-55
brc-1(tm1145) III.	syp-2	-1.16467	0.0303465		dpy-18(ok162) III.	hpo-21	0.875796	7.83187e-19
brc-1(tm1145) III.	tac-1	0.895741	0.0246986		dpy-18(ok162) III.	iftb-1	0.921309	3.76115e-32
brc-1(tm1145) III.	unc-71	0.867233	0.0246986		dpy-18(ok162) III.	lon-2	0.857081	3.8943e-17
brc-1(tm1145) III.	unc-86	-1.47329	1.19171e-05		dpy-18(ok162) III.	npp-21	-0.917514	1.97941e-14
brc-1(tm1145) III.	Y65B4BR.5	-1.06078	0.0104777		dpy-2(e8)II.	blmp-1	-0.824891	5.65904e-14
brd-1(dw1) III.	brc-1	-1.37934	0.000517957		dpy-2(e8)II.	clec-1	-1.36471	3.14093e-60
brd-1(dw1) III.	C30G12.6	-1.35311	0.00141835		dpy-2(e8)II.	cul-1	-0.894744	1.33525e-18
brd-1(dw1) III.	C34F6.1	-1.41895	0.000584718		dpy-2(e8)II.	dpy-10	1.14435	8.13072e-44
brd-1(dw1) III.	C41G7.3	-4.29859	4.89674e-13		dpy-2(e8)II.	dpy-3	1.01943	1.95626e-25
brd-1(dw1) III.	dpy-28	-1.28973	0.000806828		dpy-2(e8)II.	dpy-4	-1.00109	1.05807e-21
brd-1(dw1) III.	ess-2	-2.30812	0.000175262		dpy-2(e8)II.	dpy-7	0.812154	3.992e-27
brd-1(dw1) III.	F52H3.4	-1.33366	0.00302581		dpy-2(e8)II.	F54D5.11	-1.2042	2.92083e-15
brd-1(dw1) III.	him-3	-1.49765	0.00444789		dpy-2(e8)II.	imp-2	-0.88583	2.17671e-16
brd-1(dw1) III.	klp-16	-0.909816	0.0247785		dpy-2(e8)II.	K07C5.4	0.870385	1.96563e-44
brd-1(dw1) III.	klp-18	-1.43089	0.0161397		dpy-2(e8)II.	T02H6.11	0.912964	1.86806e-25
brd-1(dw1) III.	mre-11	-0.922314	0.00131167		dpy-20(cn322)IV.	blmp-1	-3.00525	3.14971e-46
brd-1(dw1) III.	pgl-1	-1.01007	0.00938827		dpy-20(cn322)IV.	dpy-10	-0.93311	2.8583e-21
brd-1(dw1) III.	rad-50	-1.23396	6.28507e-06		dpy-20(cn322)IV.	enol-1	0.902189	3.42981e-17
brd-1(dw1) III.	rad-51	-0.810882	0.0268312		dpy-20(cn322)IV.	etr-1	-0.943309	1.81722e-15
brd-1(dw1) III.	rfs-1	synthetic lethal			dpy-20(cn322)IV.	F42A8.1	-1.12812	3.23101e-36
brd-1(dw1) III.	sdc-2	synthetic lethal			dpy-20(cn322)IV.	K07C5.4	0.953586	2.155e-35
brd-1(dw1) III.	set-2	-1.31327	0.000124537		dpy-20(cn322)IV.	kin-2	-1.29715	3.65087e-45
brd-1(dw1) III.	sex-1	synthetic lethal			dpy-20(cn322)IV.	lin-23	0.88656	8.1972e-24
brd-1(dw1) III.	smk-1	-1.63269	0.000480608		dpy-20(cn322)IV.	npp-21	-1.76154	6.55526e-135
brd-1(dw1) III.	syp-3	0.903608	3.02491e-05		dpy-20(cn322)IV.	rab-7	0.838388	2.72721e-29
C30G12.6(ok2389) II.	hcp-2	synthetic lethal			dpy-3(e27)X.	clec-1	-1.05187	3.63806e-111
C30G12.6(ok2389) II.	htz-1	synthetic lethal			dpy-3(e27)X.	D2085.3	0.923927	7.98372e-43
C30G12.6(ok2389) II.	top-1	synthetic lethal			dpy-3(e27)X.	dpy-10	0.954764	1.1013e-46
cep-1(lg12501) I.	brd-1	-0.849184	0.0315114		dpy-3(e27)X.	dpy-7	1.03574	1.04927e-53
cep-1(lg12501) I.	clec-64	-1.24315	0.0364409		dpy-3(e27)X.	dpy-8	0.951706	2.76062e-34
cep-1(lg12501) I.	coh-1	-1.02945	0.000787878		dpy-3(e27)X.	F42A8.1	0.863582	5.1206e-27
cep-1(lg12501) I.	htp-3	-1.76283	6.63807e-06		dpy-3(e27)X.	iftb-1	0.935045	6.73478e-22
cep-1(lg12501) I.	M01E11.2	-0.807349	0.00815809		dpy-3(e27)X.	K07C5.4	1.48445	1.71407e-98
cep-1(lg12501) I.	rpa-2	-1.8341	3.40011e-08		dpy-3(e27)X.	kin-2	1.9817	1.56176e-46
cep-1(lg12501) I.	sgo-1	-1.98918	1.02268e-06		dpy-4(e1166)IV.	adt-2	1.12026	3.01129e-70
cep-1(lg12501) I.	viln-1	-0.854366	0.0404412		dpy-4(e1166)IV.	blmp-1	1.09778	7.76114e-72
cep-1(lg12501) I.	xnd-1	-0.914311	0.00978027		dpy-4(e1166)IV.	cap-2	0.802302	2.36379e-27
cep-1(lg12501) I.	Y53C12B.1	synthetic lethal			dpy-4(e1166)IV.	col-38	1.24155	3.40499e-66
cep-1(lg12501) I.	Y65B4BR.5	-1.04024	0.000531409		dpy-4(e1166)IV.	dlc-1	0.806758	2.80852e-34
cep-1(lg12501) I.	zhp-3	-1.0757	0.00370054		dpy-4(e1166)IV.	dpy-11	0.805064	2.95177e-31
cep-1(lg12501) I.	ZK328.4	-0.811616	0.0220341		dpy-4(e1166)IV.	dpy-27	0.904072	1.31425e-29
cki-2(ok2105) II.	F25G6.9	synthetic lethal			dpy-4(e1166)IV.	dpy-4	0.892608	6.29512e-49
cki-2(ok2105) II.	mei-1	synthetic lethal			dpy-4(e1166)IV.	eif-3.F	1.56192	3.7169e-69
cki-2(ok2105) II.	sdc-2	synthetic lethal			dpy-4(e1166)IV.	enol-1	1.08477	8.69596e-37
cki-2(ok2105) II.	Y53C12B.1	synthetic lethal			dpy-4(e1166)IV.	F49C12.11	1.12795	5.48149e-37
coh-3(gk112) V.	him-17	synthetic lethal			dpy-4(e1166)IV.	F54D5.11	0.890336	3.17917e-30
coh-3(gk112) V.	Y60A3A.19	-1.06776	0.00125155		dpy-4(e1166)IV.	F54D5.5	0.921322	7.51692e-30
coh-3(gk112) V.	ZK328.4	-0.84318	0.00614844		dpy-4(e1166)IV.	hgrs-1	0.829497	3.19257e-53
dpy-21(e428)V.	brc-1	synthetic lethal			dpy-4(e1166)IV.	hmg-3	0.887663	6.37627e-26
dpy-21(e428)V.	brd-1	synthetic lethal			dpy-4(e1166)IV.	hpo-21	1.05945	3.49446e-16
dpy-21(e428)V.	dcr-1	synthetic lethal			dpy-4(e1166)IV.	ins-11	0.83816	1.22219e-35
dpy-21(e428)V.	dpy-28	synthetic lethal			dpy-4(e1166)IV.	K07C5.4	1.13904	4.40104e-33
dpy-21(e428)V.	duo-1	synthetic lethal			dpy-4(e1166)IV.	kin-2	-1.14366	1.15851e-35
dpy-21(e428)V.	F25G6.9	synthetic lethal			dpy-4(e1166)IV.	lin-23	0.824551	2.128e-24
dpy-21(e428)V.	F26B1.2	synthetic lethal			dpy-4(e1166)IV.	mog-1	0.851428	2.61494e-14
dpy-21(e428)V.	F33H1.3	synthetic lethal			dpy-4(e1166)IV.	mrpl-50	1.2266	2.23219e-70
dpy-21(e428)V.	him-3	synthetic lethal			dpy-4(e1166)IV.	npp-21	0.907419	2.68494e-30
dpy-21(e428)V.	him-5	synthetic lethal			dpy-4(e1166)IV.	T02H6.11	0.916488	3.30314e-56
dpy-21(e428)V.	htp-3	synthetic lethal			dpy-4(e1166)IV.	T12A2.2	0.922148	2.29106e-24
dpy-21(e428)V.	htz-1	synthetic lethal			dpy-4(e1166)IV.	unc-116	0.873641	7.64298e-28
dpy-21(e428)V.	klp-16	synthetic lethal			dpy-4(e1166)IV.	zyg-12	0.851642	6.71576e-26
dpy-21(e428)V.	klp-7	synthetic lethal			dpy-6(e14)X.	adt-2	1.05592	3.19653e-167
dpy-21(e428)V.	mei-1	synthetic lethal			dpy-6(e14)X.	col-38	0.833846	5.23845e-32
dpy-21(e428)V.	mesp-1	synthetic lethal			dpy-6(e14)X.	dpy-10	1.41977	3.2004e-109
dpy-21(e428)V.	nhr-2	synthetic lethal			dpy-6(e14)X.	dpy-11	0.897704	8.18802e-22
dpy-21(e428)V.	rad-50	synthetic lethal			dpy-6(e14)X.	dpy-13	0.878988	1.5343e-31
dpy-21(e428)V.	rpa-2	synthetic lethal			dpy-6(e14)X.	dpy-2	0.912575	7.19528e-83
dpy-21(e428)V.	scc-1	synthetic lethal			dpy-6(e14)X.	dpy-3	1.3829	8.49577e-89
dpy-21(e428)V.	sdc-2	synthetic lethal			dpy-6(e14)X.	dpy-7	1.10615	2.25971e-83
dpy-21(e428)V.	sex-1	synthetic lethal			dpy-6(e14)X.	dpy-8	0.836446	1.47733e-60
dpy-21(e428)V.	top-1	synthetic lethal			dpy-6(e14)X.	dpy-9	1.08048	1.72329e-63
dpy-21(e428)V.	ula-1	synthetic lethal			dpy-6(e14)X.	eif-1.A	1.03747	3.95196e-79
dpy-21(e428)V.	unc-71	synthetic lethal			dpy-6(e14)X.	F42A8.1	1.05834	2.63206e-82
ess-2(ok3569) III.	brd-1	synthetic lethal			dpy-6(e14)X.	F49C12.11	0.978757	1.14492e-42
ess-2(ok3569) III.	C41G7.3	synthetic lethal			dpy-6(e14)X.	glf-1	0.875725	1.34715e-47
ess-2(ok3569) III.	unc-71	-1.13636	1.0983e-48		dpy-6(e14)X.	hars-1	0.821156	3.93931e-47
ess-2(ok3569) III.	Y53C12B.1	synthetic lethal			dpy-6(e14)X.	hgrs-1	0.989392	1.57874e-82
F52H3.4(ok2692) II.	dpy-27	synthetic lethal			dpy-6(e14)X.	iftb-1	1.813	5.18113e-80
F52H3.4(ok2692) II.	hpo-9	synthetic lethal			dpy-6(e14)X.	K07C5.4	1.64446	3.58174e-130
F52H3.4(ok2692) II.	sdc-2	synthetic lethal			dpy-6(e14)X.	kin-2	1.15703	1.25314e-34
F52H3.4(ok2692) II.	top-1	synthetic lethal			dpy-6(e14)X.	mrpl-2	0.854281	2.2106e-46
fox-1(e2643) X.	fbxa-210	synthetic lethal			dpy-6(e14)X.	mrpl-50	0.879679	7.41435e-36
fox-1(e2643) X.	him-5	synthetic lethal			dpy-6(e14)X.	ppp-1	1.04677	1.39567e-59
fox-1(e2643) X.	K06B9.4	synthetic lethal			dpy-6(e14)X.	sma-3	0.812922	7.91083e-32
fox-1(e2643) X.	mesp-1	synthetic lethal			dpy-6(e14)X.	T02H6.11	0.837658	4.92369e-49
fox-1(e2643) X.	T12F5.1	synthetic lethal			dpy-7(e88)X.	clec-1	-0.85104	2.06592e-29
gpr-2(ok1179) III.	fbxa-107	synthetic lethal			dpy-7(e88)X.	dpy-10	1.01829	8.56629e-25
gpr-2(ok1179) III.	klp-16	synthetic lethal			dpy-7(e88)X.	dpy-2	0.804853	7.88031e-23
hcp-2(ok1757) V.	brc-1	synthetic lethal			dpy-7(e88)X.	dpy-3	0.811792	1.19762e-20
hcp-2(ok1757) V.	dpy-21	synthetic lethal			dpy-7(e88)X.	dpy-7	1.14128	4.14531e-54
hcp-2(ok1757) V.	dpy-28	synthetic lethal			dpy-7(e88)X.	dpy-8	0.804674	9.87272e-31
hcp-2(ok1757) V.	F33H2.6	-0.914203	1.86629e-16		dpy-7(e88)X.	imp-2	-0.852529	1.50046e-22
hcp-2(ok1757) V.	mrt-2	-1.12829	4.75681e-08		dpy-7(e88)X.	ppp-1	0.807556	4.8864e-20
hcp-2(ok1757) V.	sdc-1	synthetic lethal			dpy-8(e130)X.	clec-1	-0.872908	1.98333e-30
hcp-2(ok1757) V.	sdc-2	synthetic lethal			dpy-8(e130)X.	D2085.3	0.883961	1.04558e-33
her-1(n695)V.	"sep-1	-1.30893	1.8515e-05		dpy-8(e130)X.	dpy-10	1.4621	2.85679e-79
her-1(n695)V.	dhc-3	-1.08454	0.00148571		dpy-8(e130)X.	dpy-20	-1.02582	3.29452e-52
her-1(n695)V.	htp-1	-0.844505	0.00651442		dpy-8(e130)X.	dpy-3	1.25862	4.75659e-91
her-1(n695)V.	htz-1	-1.39514	2.24666e-09		dpy-8(e130)X.	imp-2	-1.09604	3.39589e-82
her-1(n695)V.	nhr-2	synthetic lethal			dpy-8(e130)X.	rab-7	-1.2	4.33814e-18
her-1(n695)V.	scc-1	synthetic lethal			dpy-9(e12)IV.	cdtl-7	0.913056	2.51993e-40
hil-4(ok1945) V.	dpy-27	synthetic lethal			dpy-9(e12)IV.	D2085.3	0.804983	1.10249e-09
hil-4(ok1945) V.	F31C3.2	synthetic lethal			dpy-9(e12)IV.	dpy-10	1.74533	3.51882e-73
hil-4(ok1945) V.	F33H1.3	synthetic lethal			dpy-9(e12)IV.	dpy-2	1.11358	2.32631e-47
hil-4(ok1945) V.	him-3	synthetic lethal			dpy-9(e12)IV.	dpy-3	1.30243	6.71576e-109
hil-4(ok1945) V.	klp-16	synthetic lethal			dpy-9(e12)IV.	dpy-6	0.859165	6.03133e-23
hil-4(ok1945) V.	sdc-2	synthetic lethal			dpy-9(e12)IV.	dpy-7	1.13812	2.20649e-43
hil-4(ok1945) V.	top-1	synthetic lethal			dpy-9(e12)IV.	dpy-9	1.12628	3.60808e-53
him-3(e1256)IV.	"sep-1	-0.833992	0.00861717		dpy-9(e12)IV.	epi-1	0.878532	8.0772e-22
him-3(e1256)IV.	arp-6	-1.52816	5.58443e-05		dpy-9(e12)IV.	F49C12.11	0.824828	7.47058e-35
him-3(e1256)IV.	brd-1	1.07134	0.0417502		dpy-9(e12)IV.	hars-1	1.25704	3.87194e-46
him-3(e1256)IV.	chk-2	-1.14527	0.000516062		dpy-9(e12)IV.	mog-1	-1.41339	1.55954e-26
him-3(e1256)IV.	dpy-28	-0.937646	0.00946948		dpy-9(e12)IV.	mrpl-10	0.868084	9.26001e-38
him-3(e1256)IV.	hil-5	0.908043	0.0161397		dpy-9(e12)IV.	sec-10	0.802066	4.7561e-14
him-3(e1256)IV.	htz-1	-1.37204	0.000112467		dpy-9(e12)IV.	sma-1	0.820057	4.72404e-21
him-3(e1256)IV.	klp-16	synthetic lethal			dpy-9(e12)IV.	sma-3	0.806561	1.40921e-27
him-3(e1256)IV.	mei-1	-0.837641	0.00961478		dpy-9(e12)IV.	T02H6.11	1.41695	4.75876e-97
him-3(e1256)IV.	pept-3	1.15038	0.0146707		dpy-9(e12)IV.	tag-144	0.919823	2.4606e-29
him-3(e1256)IV.	rfs-1	-1.09637	0.00160069		F42A8.1(ok2579) II.	C08H9.2	-2.99465	1.33133e-103
him-3(e1256)IV.	T08D2.7	synthetic lethal			F42A8.1(ok2579) II.	dpy-11	1.14069	7.82106e-31
him-3(e1256)IV.	thoc-2	synthetic lethal			F42A8.1(ok2579) II.	dpy-2	-1.13882	2.04537e-44
him-3(e1256)IV.	wdr-5.3	-0.874563	0.00644113		F42A8.1(ok2579) II.	dpy-8	-0.831245	2.47875e-23
him-5(e1490) V.	clec-64	1.07272	0.0440114		F42A8.1(ok2579) II.	eat-3	0.833572	1.00814e-14
him-5(e1490) V.	dcr-1	2.07408	0.00978027		F42A8.1(ok2579) II.	F09E5.2	-0.862501	5.54622e-22
him-5(e1490) V.	dpy-21	-1.30956	0.00188755		F42A8.1(ok2579) II.	F54D5.5	0.875688	1.05502e-15
him-5(e1490) V.	dpy-27	-1.38795	4.40545e-05		F42A8.1(ok2579) II.	sams-1	-1.7919	9.25846e-56
him-5(e1490) V.	dpy-28	-3.71064	1.3643e-09		F42A8.1(ok2579) II.	spc-1	-1.42729	1.84545e-42
him-5(e1490) V.	fbxa-108	-1.24772	0.021485		F54C4.3(ok2037) III.	C18E9.2	-1.31042	3.18352e-39
him-5(e1490) V.	her-1	1.81782	0.0269452		F54C4.3(ok2037) III.	dpy-4	-0.822408	1.31799e-29
him-5(e1490) V.	hmg-20	-1.50715	0.0105671		F54C4.3(ok2037) III.	mrpl-10	0.909035	2.65935e-12
him-5(e1490) V.	scc-1	synthetic lethal			F54C4.3(ok2037) III.	T22D1.4	-1.2603	4.03896e-38
him-5(e1490) V.	sdc-2	-2.19543	5.65744e-06		fat-3(ok1126) IV.	cdtl-7	-1.08057	1.24446e-62
him-5(e1490) V.	sex-1	-1.85891	0.00679842		fat-3(ok1126) IV.	dpy-28	0.943892	2.13259e-15
him-8(e1489)IV.	atl-1	-1.10541	0.0154929		fat-3(ok1126) IV.	ppp-1	0.907724	4.25682e-13
him-8(e1489)IV.	brc-1	-1.30206	0.00507892		fat-3(ok1126) IV.	T02H6.11	-0.996247	1.86471e-41
him-8(e1489)IV.	cep-1	1.2372	0.00651442		fat-3(ok1126) IV.	T12A2.2	-0.895664	1.27792e-12
him-8(e1489)IV.	clec-64	1.14876	0.0169087		hbl-1(mg285) X.	cdtl-7	-0.890633	2.31971e-38
him-8(e1489)IV.	coh-3	1.91112	0.0332855		hbl-1(mg285) X.	dpy-11	-0.847577	2.49432e-41
him-8(e1489)IV.	dpy-26	-1.42331	0.00713007		hbl-1(mg285) X.	dpy-9	-1.10207	9.02475e-79
him-8(e1489)IV.	dpy-27	-2.49287	1.06905e-13		hbl-1(mg285) X.	eif-1.A	-1.85036	5.0685e-148
him-8(e1489)IV.	F17C11.10	-1.23406	0.00978027		hbl-1(mg285) X.	epi-1	-1.12956	4.53882e-68
him-8(e1489)IV.	F26B1.2	-1.0652	0.0169087		hbl-1(mg285) X.	hgrs-1	-1.3109	1.60173e-47
him-8(e1489)IV.	F33H1.3	-1.58794	0.00425133		hbl-1(mg285) X.	hoe-1	-0.83818	1.26712e-23
him-8(e1489)IV.	fbxa-107	-1.06413	0.0122955		hbl-1(mg285) X.	hpo-21	-1.02726	3.63806e-73
him-8(e1489)IV.	fbxa-108	-1.0033	0.0213168		ins-11(tm1053) II.	dpy-11	1.39789	1.20087e-28
him-8(e1489)IV.	hmg-20	-1.19368	0.012421		M195.2(ok1503) II.	dpy-23	-1.76237	4.30945e-28
him-8(e1489)IV.	klp-7	2.12538	3.0561e-05		mex-6(pk440) II.	dpy-2	-1.04314	1.78697e-55
him-8(e1489)IV.	mesp-1	-2.13667	9.38304e-07		mex-6(pk440) II.	epi-1	0.893143	6.91516e-46
him-8(e1489)IV.	nhr-2	-1.93668	0.0344387		mex-6(pk440) II.	hmg-3	0.932163	1.60905e-23
him-8(e1489)IV.	scc-1	1.38472	0.0160124		mex-6(pk440) II.	rol-6	-1.22354	1.61152e-44
him-8(e1489)IV.	sdc-2	synthetic lethal			mex-6(pk440) II.	sec-10	1.07774	8.89211e-41
him-8(e1489)IV.	sex-1	-5.56821	4.67158e-25		mex-6(pk440) II.	sem-5	-0.846127	5.4663e-19
him-8(e1489)IV.	T12F5.1	1.87482	0.000827541		phb-2(ad2154) II.	cdtl-7	-1.3174	3.57973e-43
him-8(e1489)IV.	tac-1	1.89285	0.00260495		phb-2(ad2154) II.	cul-1	-0.831962	9.11441e-16
him-8(e1489)IV.	top-1	1.8064	0.00826701		phb-2(ad2154) II.	dpy-10	-1.05064	6.5291e-73
htp-3(gk26) I.	ula-1	synthetic lethal			phb-2(ad2154) II.	dpy-3	-1.25018	4.2635e-50
lipl-5(ok3581) V.	F33H2.6	synthetic lethal			phb-2(ad2154) II.	dpy-7	-1.26979	1.33133e-103
lipl-5(ok3581) V.	sgo-1	synthetic lethal			phb-2(ad2154) II.	dpy-8	-1.75141	5.31179e-124
pme-3(gk120) IV.	"sep-1	-1.41124	0.00241264		phb-2(ad2154) II.	dpy-9	-1.41015	1.15423e-27
pme-3(gk120) IV.	C36C9.4	synthetic lethal			phb-2(ad2154) II.	F42A8.1	1.2608	1.19284e-26
pme-3(gk120) IV.	cec-5	synthetic lethal			phb-2(ad2154) II.	fat-3	-1.22329	6.86471e-44
pme-3(gk120) IV.	cki-2	-1.47239	0.00828034		phb-2(ad2154) II.	hgrs-1	-0.967421	6.8281e-26
pme-3(gk120) IV.	clec-64	synthetic lethal			rol-6(e187)II.	dpy-11	0.89356	1.4911e-27
pme-3(gk120) IV.	coh-3	synthetic lethal			rol-6(e187)II.	dpy-20	-0.815218	1.22582e-20
pme-3(gk120) IV.	dcr-1	synthetic lethal			rol-6(e187)II.	dpy-9	0.802604	3.58881e-21
pme-3(gk120) IV.	dpy-28	synthetic lethal			rol-6(e187)II.	glf-1	-0.960184	7.58793e-20
pme-3(gk120) IV.	ess-2	-2.34205	0.000517957		rol-6(e187)II.	mrpl-10	0.873434	6.48267e-17
pme-3(gk120) IV.	F17C11.10	-1.62493	0.00978027		rol-6(e187)II.	sex-1	-0.996394	3.06267e-26
pme-3(gk120) IV.	K06B9.4	-1.28513	0.000372254		sams-1(ok2946) X.	dpy-2	-0.87203	8.09238e-34
pme-3(gk120) IV.	klp-3	-1.43137	2.01514e-05		sams-1(ok2946) X.	dpy-20	-0.910712	5.33025e-49
pme-3(gk120) IV.	lipl-3	-1.03769	0.00399543		sams-1(ok2946) X.	dpy-4	-1.26124	6.39194e-57
pme-3(gk120) IV.	rec-8	-0.864344	0.00667133		sams-1(ok2946) X.	dpy-6	-1.44976	1.85845e-85
pme-3(gk120) IV.	rfs-1	-0.86101	0.0214379		sams-1(ok2946) X.	K07C5.4	1.44177	1.01915e-51
pme-3(gk120) IV.	sdc-2	-6.55015	4.0582e-24		sams-1(ok2946) X.	mrpl-10	1.07512	6.04813e-26
pme-3(gk120) IV.	sex-1	-2.62034	3.37912e-12		sams-1(ok2946) X.	npp-21	0.883083	2.61693e-15
pme-3(gk120) IV.	sgo-1	-0.897702	0.00427745		sams-1(ok2946) X.	sams-5	-1.31183	1.35004e-27
pme-3(gk120) IV.	srgp-1	-0.820308	0.0269631		sams-1(ok2946) X.	ulp-4	-1.08089	2.10391e-55
pme-3(gk120) IV.	T12F5.1	-1.13288	0.0172115		sams-5(gk147) IV.	dpy-2	-1.00489	1.74335e-14
pme-3(gk120) IV.	tac-1	-1.82727	0.00577033		sem-5(n2195) X.	blmp-1	0.927114	1.5977e-31
pme-3(gk120) IV.	thoc-2	-1.25054	6.99971e-05		sem-5(n2195) X.	dpy-10	0.987343	5.62228e-69
pme-3(gk120) IV.	unc-86	-0.845726	0.0302804		sem-5(n2195) X.	dpy-4	0.871133	6.59488e-35
pme-3(gk120) IV.	wdr-5.3	-1.01331	0.00515592		sem-5(n2195) X.	dpy-8	1.03972	2.418e-41
pme-3(gk120) IV.	Y60A3A.16	-0.973548	0.00188441		sem-5(n2195) X.	dpy-9	0.90229	2.03852e-34
pme-3(gk120) IV.	Y65B4BR.5	-1.23487	0.03808		sem-5(n2195) X.	F49C12.11	1.05472	1.07257e-16
rfs-1(ok1372) III.	arp-6	-1.82761	2.98739e-05		sem-5(n2195) X.	hars-1	0.840559	8.71197e-14
rfs-1(ok1372) III.	C30G12.6	-1.20081	1.37581e-05		sem-5(n2195) X.	iftb-1	0.808635	1.9474e-20
rfs-1(ok1372) III.	C34F6.1	-1.3068	0.0110896		sem-5(n2195) X.	unc-116	0.909306	8.96134e-17
rfs-1(ok1372) III.	C41G7.3	-1.52694	2.91776e-05		sex-1(gm41) X.	kin-2	0.936566	4.33435e-14
rfs-1(ok1372) III.	cep-1	-1.42788	0.000610961		sma-3(e491)III.	clec-1	-0.891242	9.52264e-55
rfs-1(ok1372) III.	him-3	synthetic lethal			sma-3(e491)III.	mrpl-2	-1.01275	3.62229e-25
rfs-1(ok1372) III.	hpo-9	-2.01591	2.07702e-05		sma-4(e729)III.	clec-1	0.937512	2.67504e-35
rfs-1(ok1372) III.	htp-1	0.862679	0.0196862		sma-4(e729)III.	mrpl-50	0.954441	6.15054e-45
rfs-1(ok1372) III.	klp-18	0.934262	0.00398387		sma-4(e729)III.	sma-4	0.953789	6.65403e-38
rfs-1(ok1372) III.	lipl-5	1.12286	0.00175837		sma-6(e1482)II.	ani-2	-1.57455	7.24493e-27
rfs-1(ok1372) III.	lips-9	1.03865	0.0123565		sma-6(e1482)II.	dpy-20	-1.22898	4.4341e-25
rfs-1(ok1372) III.	sdc-2	synthetic lethal			sma-6(e1482)II.	dpy-4	-1.6711	9.29901e-77
rfs-1(ok1372) III.	sgo-1	-1.30761	0.0453168		sma-6(e1482)II.	dpy-6	-1.0868	1.42746e-43
rfs-1(ok1372) III.	smk-1	1.16243	0.0183264		sma-6(e1482)II.	hbl-1	-0.826499	1.18265e-33
rfs-1(ok1372) III.	ula-1	-1.38327	0.0175346		sma-6(e1482)II.	npp-21	-0.8606	4.31152e-21
rfs-1(ok1372) III.	xnd-1	-2.68926	0.000131954		unc-116(e2310) III.	adt-2	0.930436	9.47306e-23
sdc-1(n485)X.	brd-1	-0.870408	0.000265974
sdc-1(n485)X.	C34B2.4	synthetic lethal
sdc-1(n485)X.	coh-3	synthetic lethal
sdc-1(n485)X.	dpy-27	synthetic lethal
sdc-1(n485)X.	dpy-28	synthetic lethal
sdc-1(n485)X.	htz-1	synthetic lethal
sdc-1(n485)X.	klp-16	synthetic lethal
sdc-1(n485)X.	M01E11.2	synthetic lethal
sdc-1(n485)X.	mesp-1	synthetic lethal
sdc-1(n485)X.	scc-1	synthetic lethal
sdc-1(n485)X.	sdc-2	synthetic lethal
sdc-1(n485)X.	sex-1	synthetic lethal
sdc-1(n485)X.	skr-12	-0.802907	0.00230481
sdc-1(n485)X.	T08D2.7	synthetic lethal
sdc-1(n485)X.	top-1	synthetic lethal
sdc-1(n485)X.	ula-1	synthetic lethal
sdc-1(n485)X.	Y60A3A.16	synthetic lethal
sel-10(n1077) V.	cep-1	synthetic lethal
sel-10(n1077) V.	him-3	synthetic lethal
sel-10(n1077) V.	scc-1	synthetic lethal
sel-10(n1077) V.	sdc-2	-1.43756	1.05362e-09
sel-10(n1077) V.	unc-86	synthetic lethal
set-2(n4589) III.	dpy-28	synthetic lethal
set-2(n4589) III.	hil-2	synthetic lethal
set-2(n4589) III.	scc-1	synthetic lethal
set-2(n4589) III.	sdc-2	synthetic lethal
set-2(n4589) III.	set-2	synthetic lethal
skr-1(ok1696) I.	mei-1	synthetic lethal
skr-1(ok1696) I.	mesp-1	-1.7199	0.000282361
skr-1(ok1696) I.	skr-2	synthetic lethal
skr-1(ok1696) I.	thoc-2	synthetic lethal
skr-1(ok1696) I.	top-1	synthetic lethal
smk-1(mn156)V.	hpo-9	synthetic lethal
smk-1(mn156)V.	sdc-2	synthetic lethal
smk-1(mn156)V.	wdr-5.3	synthetic lethal
smk-1(mn156)V.	Y60A3A.19	synthetic lethal
sur-7(ku119) X.	arp-6	synthetic lethal
sur-7(ku119) X.	C05C10.5	synthetic lethal
sur-7(ku119) X.	dhc-3	-1.01259	0.000372254
sur-7(ku119) X.	scc-1	synthetic lethal
sur-7(ku119) X.	Y60A3A.19	synthetic lethal
sur-7(ku119) X.	ZK328.4	-0.818751	6.30303e-13
T08D2.7(ok431) X.	F52H3.4	-1.15637	0.000389505
unc-71(e541)III.	C34F6.1	synthetic lethal
unc-71(e541)III.	Y65B4BR.5	-0.975656	6.27543e-08
unc-86(e1416)III.	dpy-21	-1.15801	0.0124089
unc-86(e1416)III.	dpy-28	-0.829796	0.00326034
unc-86(e1416)III.	mmab-1	-0.827855	0.0109415
unc-86(e1416)III.	rfs-1	-0.806786	0.00081103
unc-86(e1416)III.	rpa-2	synthetic lethal
unc-86(e1416)III.	rsa-1	synthetic lethal
unc-86(e1416)III.	sdc-2	-1.07772	0.0122265
W02D9.3(ok2857) I.	"sep-1	-0.951852	0.000146753
W02D9.3(ok2857) I.	rad-50	synthetic lethal
W02D9.3(ok2857) I.	thoc-2	synthetic lethal
W02D9.3(ok2857) I.	unc-71	synthetic lethal
W02D9.3(ok2857) I.	Y60A3A.19	-0.804164	0.000169259
zhp-3(ok1993) I.	F13D12.5	synthetic lethal
zhp-3(ok1993) I.	fbxa-210	synthetic lethal
zhp-3(ok1993) I.	mei-1	synthetic lethal
