# Supplementary material for: A strategy to apply quantitative epistasis analysis on developmental traits
Source: BMC Genet. 2017 May 15;18:42. doi: 10.1186/s12863-017-0508-4 (PMC5433158; doi:10.1186/s12863-017-0508-4)
Supplement: Supplementary file 2 — Partition of genetic interaction networks showing functional groups. (XLSX 11 kb) [file 12863_2017_508_MOESM2_ESM.xlsx]

## Sheet: Sheet1
Sex Ratio				Body Length
group 1	group 2	group 3		group 1	group 2	group 3
C05C10.5	atl-1	arp-6		C08H9.2	adt-2	clec-1
C36C9.4	C30G12.6	brc-1		C18E9.2	ani-2	cul-1
cec-5	C34B2.4	brd-1		cdtl-7	blmp-1	dpy-10
cki-2	chk-2	C34F6.1		dpy-11	cap-2	dpy-2
clec-64	dpy-21	C41G7.3		dpy-23	ceh-13	dpy-3
coh-3	dpy-26	cep-1		dpy-28	col-38	dpy-6
dcr-1	dpy-27	coh-1		eif-1.A	D2085.3	dpy-7
dhc-3	dpy-28	D2085.6		epi-1	dlc-1	dpy-8
F13D12.5	duo-1	ess-2		F54C4.3	dpy-13	dpy-9
F17C11.10	F33H1.3	F26B1.2		fat-3	dpy-18	eat-3
F25G6.9	F52H3.4	F31C3.2		glf-1	dpy-20	F09E5.2
fbxa-210	fbxa-107	F33H2.6		hbl-1	dpy-27	F42A8.1
fox-1	fbxa-108	hil-2		hgrs-1	dpy-4	F49C12.11
him-17	gpr-2	htp-1		hmg-3	eif-3.F	hars-1
hpo-9	hcp-2	htp-3		hoe-1	enol-1	iftb-1
K06B9.4	her-1	klp-18		hpo-21	etr-1	imp-2
klp-3	hil-4	lipl-3		ins-11	F54D5.11	K07C5.4
mei-1	hil-5	lipl-5		kin-2	F54D5.5	mrpl-2
pme-3	him-3	lips-9		M195.2	lin-23	phb-2
rad-50	him-5	M01E11.2		mex-6	lon-2	sams-1
rec-8	him-8	mmab-1		mrpl-50	mog-1	sams-5
skr-1	hmg-20	mre-11		ppp-1	mrpl-10	sem-5
skr-2	htz-1	pgl-1		rol-6	npp-21	sma-1
smk-1	klp-16	rad-51		sec-10	rab-7	sma-3
srgp-1	klp-7	rfs-1		sex-1	sma-6	spc-1
sur-7	mesp-1	rsa-1		sma-4	T12A2.2	tag-144
T12F5.1	mrt-2	sel-10		T02H6.11	unc-116	ulp-4
tac-1	nhr-2	set-2		T22D1.4	zyg-12	unc-62
thoc-2	pept-3	sgo-1
W02D9.3	rpa-2	syp-2
wdr-5.3	scc-1	syp-3
Y60A3A.16	sdc-1	ula-1
Y60A3A.19	sdc-2	unc-71
zhp-3	"sep-1"	unc-86
ZK328.4	sex-1	viln-1
	skr-12	xnd-1
	T08D2.7	Y53C12B.1
	top-1	Y65B4BR.5
