# Supplementary material for: A strategy to apply quantitative epistasis analysis on developmental traits
Source: BMC Genet. 2017 May 15;18:42. doi: 10.1186/s12863-017-0508-4 (PMC5433158; doi:10.1186/s12863-017-0508-4)
Supplement: Supplementary file 3 — DNA damage data for brc-1 interactions. (XLSX 12 kb) [file 12863_2017_508_MOESM3_ESM.xlsx]

## Sheet: Embryonic survival
MMS -							MMS +
RNAi gene	Worm gene	Non hatched eggs	Hatched eggs	N(plates)			RNAi gene	Worm gene	Non hatched eggs	Hatched eggs	N(plates)
control	wild type	205	2202	23			control	wild type	493	1243	21
control	brc-1	881	2409	23			control	brc-1	1383	626	22
c34f6.1	wild type	30	260	4			c34f6.1	wild type	50	175	4
c34f6.1	brc-1	201	395	4			c34f6.1	brc-1	157	223	4
c41g7.3	wild type	33	414	4			c41g7.3	wild type	109	143	4
c41g7.3	brc-1	165	286	4			c41g7.3	brc-1	133	38	4
cep-1	wild type	39	457	4			cep-1	wild type	77	133	4
cep-1	brc-1	225	516	4			cep-1	brc-1	358	129	4
him-3	wild type	44	554	6			him-3	wild type	145	387	6
him-3	brc-1	505	235	6			him-3	brc-1	484	206	6
rad-51	wild type	34	305	4			rad-51	wild type	74	182	4
rad-51	brc-1	212	146	4			rad-51	brc-1	276	30	4
sdc-1	wild type	8	165	2			sdc-1	wild type	27	94	2
sdc-1	brc-1	33	163	2			sdc-1	brc-1	74	54	2
set-2	wild type	60	299	4			set-2	wild type	106	109	4
set-2	brc-1	227	240	4			set-2	brc-1	165	59	4

## Sheet: Apoptotic cells count
MMS -								MMS +
RNAi gene	Worm gene	Mean	SD	N (animals)				RNAi gene	Worm gene	Mean	SD	N (animals)
control	wild type	4.27273	1.94736	99				control	brc-1	11.5487	3.64249	113
control	brc-1	8.83929	3.46034	112				control	wild type	7.35922	2.31303	103
c34f6.1	wild type	7.34615	2.48101	26				c34f6.1	brc-1	15.9655	5.16501	29
c34f6.1	brc-1	13.1481	3.70762	27				c34f6.1	wild type	7.26087	2.15781	23
c41g7.3	wild type	7.54545	3.29107	22				c41g7.3	brc-1	17.8261	4.01873	23
c41g7.3	brc-1	12.15	3.74552	20				c41g7.3	wild type	12.5833	3.45048	24
cep-1	wild type	3.75	1.71295	20				cep-1	brc-1	4.375	1.34528	24
cep-1	brc-1	5.33333	1.55991	21				cep-1	wild type	4.13636	1.20694	22
him-3	wild type	6.27273	2.43353	22				him-3	brc-1	13.8571	4.29223	28
him-3	brc-1	11.5	2.31948	26				him-3	wild type	8.28	2.03142	25
rad-51	wild type	8.03704	2.47264	27				rad-51	brc-1	15.5769	6.88868	26
rad-51	brc-1	14.0455	3.21421	22				rad-51	wild type	8.48	2.14321	25
sdc-1	wild type	7.22222	2.27913	9				sdc-1	brc-1	15.0769	3.37791	13
sdc-1	brc-1	15.1538	3.4844	13				sdc-1	wild type	9.72727	3.52394	11
set-2	wild type	6.83333	2.72934	24				set-2	brc-1	16.65	3.13344	20
set-2	brc-1	12.625	3.2546	24				set-2	wild type	11.4545	2.38502	22
